# Supplementary material for: Identification of Stemness Characteristics Associated With the Immune Microenvironment and Prognosis in Gastric Cancer
Source: Front Oncol. 2021 Mar 3;11:626961. doi: 10.3389/fonc.2021.626961 (PMC7966731; doi:10.3389/fonc.2021.626961)
Supplement: Supplementary Table 2 — The mRNAsi of each sample in the TCGA cohort, Related to Figure 2. [file Table_2.xls]

TCGAlong.id	mRNAsi	EREG-mRNAsi
TCGA-3M-AB46-01A-11R-A414-31	0.50168948	0.743117063
TCGA-3M-AB47-01A-22R-A414-31	0.317381474	0.695825715
TCGA-B7-5816-01A-21R-1602-13	0.346424891	0.930787267
TCGA-B7-5818-01A-11R-1602-13	0.45877493	0.756404943
TCGA-B7-A5TI-01A-11R-A31P-31	0.383919256	0.737329239
TCGA-B7-A5TJ-01A-11R-A31P-31	0.422306733	0.772876127
TCGA-B7-A5TK-01A-12R-A36D-31	0.356182567	0.629723938
TCGA-B7-A5TN-01A-21R-A31P-31	0.275616428	0.783197747
TCGA-BR-4187-01A-01R-1131-13	0.240276166	0.761541637
TCGA-BR-4191-01A-02R-1131-13	0.326973013	0.779604472
TCGA-BR-4201-01A-01R-1131-13	0.326566619	0.669732274
TCGA-BR-4253-01A-01R-1131-13	0.541025103	0.737908021
TCGA-BR-4255-01A-01R-1131-13	0.263642463	0.763832651
TCGA-BR-4256-01A-01R-1131-13	0.317756683	0.710994638
TCGA-BR-4257-01A-01R-1131-13	0.446294967	0.876526414
TCGA-BR-4267-01A-01R-1131-13	0.379307775	0.548718513
TCGA-BR-4279-01A-01R-1131-13	0.220859371	0.865770707
TCGA-BR-4280-01A-01R-1131-13	0.555598031	0.799451887
TCGA-BR-4292-01A-01R-1131-13	0.546956381	0.876478182
TCGA-BR-4294-01A-01R-1131-13	0.433883531	0.485751808
TCGA-BR-4357-01A-01R-1157-13	0.416639423	0.831791355
TCGA-BR-4361-01A-01R-1157-13	0.41758245	0.853736856
TCGA-BR-4362-01A-01R-1157-13	0.529226847	0.782980703
TCGA-BR-4363-01A-01R-1157-13	0.364477995	0.649137265
TCGA-BR-4366-01A-01R-1157-13	0.408224934	0.641444282
TCGA-BR-4367-01A-01R-1157-13	0.370030459	0.878648616
TCGA-BR-4368-01A-01R-1157-13	0.360799167	0.6985267
TCGA-BR-4369-01A-01R-1157-13	0.350914252	0.68743337
TCGA-BR-4370-01A-01R-1157-13	0.204040465	0.623791418
TCGA-BR-4371-01A-01R-1157-13	0.472863512	0.629289851
TCGA-BR-6452-01A-12R-1802-13	0.440532067	0.764700825
TCGA-BR-6453-01A-11R-1802-13	0.373062241	0.594201166
TCGA-BR-6453-11A-01R-1802-13	0.327700328	0.78032795
TCGA-BR-6454-01A-11R-1802-13	0.411696456	0.703012264
TCGA-BR-6454-11A-01R-1802-13	0.258505234	0.82250672
TCGA-BR-6455-01A-11R-1802-13	0.494405565	0.840979526
TCGA-BR-6456-01A-11R-1802-13	0.314520444	0.794821627
TCGA-BR-6457-01A-21R-1802-13	0.172288684	0.584651256
TCGA-BR-6457-11A-01R-1802-13	0.292030982	0.724282518
TCGA-BR-6458-01A-11R-1802-13	0.36414725	0.680415633
TCGA-BR-6458-11A-01R-1802-13	0.332441605	0.787514499
TCGA-BR-6563-01A-13R-2055-13	0.203879067	0.572496825
TCGA-BR-6564-01A-12R-1884-13	0.153979833	0.45678857
TCGA-BR-6564-11A-01R-1884-13	0.243114368	0.782474269
TCGA-BR-6565-01A-11R-1802-13	0.464882399	0.757538392
TCGA-BR-6566-01A-11R-1802-13	0.43978813	0.65943477
TCGA-BR-6705-01A-12R-1884-13	0.218065299	0.868929895
TCGA-BR-6706-01A-11R-1884-13	0.30345035	0.668237086
TCGA-BR-6707-01A-11R-1884-13	0.521893176	0.826606429
TCGA-BR-6709-01A-11R-1884-13	0.303380602	0.458645497
TCGA-BR-6801-01A-11R-1884-13	0.340286502	0.871293256
TCGA-BR-6802-01A-11R-1884-13	0.425300529	0.638502138
TCGA-BR-6802-11A-01R-1884-13	0.398646062	0.937419149
TCGA-BR-6803-01A-11R-1884-13	0.22881836	0.725801822
TCGA-BR-6852-01A-11R-1884-13	0.443156587	0.775504764
TCGA-BR-6852-11A-01R-1884-13	0.416761275	0.914050809
TCGA-BR-7196-01A-11R-2055-13	0.28425989	0.753390451
TCGA-BR-7197-01A-11R-2203-13	0.459101464	0.819950431
TCGA-BR-7703-01A-11R-2055-13	0.502900246	0.744250512
TCGA-BR-7704-11A-01R-2055-13	0.115454132	0.626468287
TCGA-BR-7707-01A-11R-2055-13	0.548473789	0.871534416
TCGA-BR-7715-01A-11R-2055-13	0.453236577	0.740416078
TCGA-BR-7715-11A-01R-2055-13	0.330352202	0.629748054
TCGA-BR-7716-01A-21R-2055-13	0.379907407	0.637802776
TCGA-BR-7716-11A-01R-2055-13	0.301787834	0.880577891
TCGA-BR-7717-01A-11R-2055-13	0.439955988	0.869629257
TCGA-BR-7717-11A-01R-2055-13	0.336500857	0.757924247
TCGA-BR-7722-01A-31R-2203-13	0.296352599	0.523782637
TCGA-BR-7723-01A-11R-2055-13	0.441571589	0.695512208
TCGA-BR-7851-01A-11R-2203-13	0.449330224	0.823447242
TCGA-BR-7851-11A-01R-2203-13	0.354548443	0.730094458
TCGA-BR-7901-01A-11R-2203-13	0.276549771	0.711621652
TCGA-BR-7957-01A-11R-2203-13	0.285153948	0.816767128
TCGA-BR-7958-01A-21R-2343-13	0.417748065	0.623260867
TCGA-BR-7959-01A-11R-2343-13	0.302121451	0.632424923
TCGA-BR-8058-01A-31R-2343-13	0.35641382	0.818382895
TCGA-BR-8059-01A-11R-2343-13	0.293282106	0.644989325
TCGA-BR-8060-01A-11R-2343-13	0.41250009	0.792265338
TCGA-BR-8077-01A-11R-2343-13	0.404905854	0.735954631
TCGA-BR-8078-01A-11R-2343-13	0.459648777	0.679475111
TCGA-BR-8080-01A-11R-2343-13	0.280612785	0.743912889
TCGA-BR-8081-01A-11R-2343-13	0.430036201	0.720327505
TCGA-BR-8284-01A-11R-2343-13	0.41550706	0.858391231
TCGA-BR-8286-01A-12R-2343-13	0.456626989	0.786405166
TCGA-BR-8289-01A-11R-2343-13	0.422862032	0.635415299
TCGA-BR-8291-01A-11R-2343-13	0.228628862	0.675206591
TCGA-BR-8297-01A-12R-2343-13	0.273171054	0.645447527
TCGA-BR-8361-01A-11R-2343-13	0.549777537	0.773406677
TCGA-BR-8362-01A-11R-2343-13	0.336565714	0.7841865
TCGA-BR-8363-01A-11R-2343-13	0.492759244	0.640359065
TCGA-BR-8364-01A-11R-2343-13	0.147323878	0.737908021
TCGA-BR-8365-01A-21R-2343-13	0.169591096	0.545993413
TCGA-BR-8366-01A-11R-2343-13	0.321456243	0.547054514
TCGA-BR-8367-01A-11R-2343-13	0.322898246	0.893528148
TCGA-BR-8368-01A-11R-2343-13	0.541568769	0.803021045
TCGA-BR-8369-01A-11R-2343-13	0.357434244	0.937684425
TCGA-BR-8371-01A-11R-2343-13	0.185413903	0.392736647
TCGA-BR-8372-01A-11R-2343-13	0.580670055	0.934838744
TCGA-BR-8373-01A-11R-2343-13	0.285372882	0.711091102
TCGA-BR-8380-01A-11R-2343-13	0.22771851	0.600857164
TCGA-BR-8381-01A-11R-2402-13	0.427827469	0.627264113
TCGA-BR-8382-01A-11R-2402-13	0.394288333	0.674820736
TCGA-BR-8384-01A-21R-2402-13	0.161890189	0.585326502
TCGA-BR-8483-01A-31R-2402-13	0.418223107	0.705737364
TCGA-BR-8484-01A-11R-2402-13	0.417027158	0.728430459
TCGA-BR-8485-01A-11R-2402-13	0.400552966	0.792627077
TCGA-BR-8486-01A-31R-2402-13	0.385653979	0.791107773
TCGA-BR-8487-01A-11R-2402-13	0.487617036	0.719194056
TCGA-BR-8588-01A-11R-2402-13	0.360946175	0.734941761
TCGA-BR-8589-01A-11R-2402-13	0.556770652	0.686106993
TCGA-BR-8590-01A-11R-2402-13	0.322204725	0.80210464
TCGA-BR-8591-01A-11R-2402-13	0.461235638	0.830489095
TCGA-BR-8592-01A-11R-2402-13	0.172251989	0.587424588
TCGA-BR-8677-01A-11R-2402-13	0.315585731	0.673614939
TCGA-BR-8678-01A-11R-2402-13	0.537927773	0.808615942
TCGA-BR-8679-01A-11R-2402-13	0.456030499	0.76793236
TCGA-BR-8680-01A-11R-2402-13	0.563231126	0.722087968
TCGA-BR-8682-01A-11R-2402-13	0.252917347	0.794098149
TCGA-BR-8683-01A-11R-2402-13	0.310891509	0.611395828
TCGA-BR-8686-01A-11R-2402-13	0.315374293	0.633558372
TCGA-BR-8687-01A-11R-2402-13	0.370313543	0.652344685
TCGA-BR-A44T-01A-32R-A24K-31	0.261790507	0.531089765
TCGA-BR-A44U-01A-11R-A36D-31	0.419904261	0.639418544
TCGA-BR-A452-01A-91R-A251-31	0.549304815	0.860899288
TCGA-BR-A453-01A-11R-A24K-31	0.115256377	0.529401649
TCGA-BR-A4CR-01A-11R-A24K-31	0.607432712	0.835167586
TCGA-BR-A4CS-01A-11R-A24K-31	0.369848668	0.668454129
TCGA-BR-A4IU-01A-22R-A251-31	0.236891822	0.756429059
TCGA-BR-A4IV-01A-31R-A251-31	0.117271725	0.558509583
TCGA-BR-A4IY-01A-11R-A251-31	0.35293416	0.502367687
TCGA-BR-A4IZ-01A-32R-A251-31	0.108394908	0.710898174
TCGA-BR-A4J1-01A-11R-A251-31	0.560069596	0.777048183
TCGA-BR-A4J2-01A-21R-A251-31	0.223117556	0.555133352
TCGA-BR-A4J4-01A-12R-A251-31	0.399877315	0.634595357
TCGA-BR-A4J5-01A-21R-A251-31	0.191570816	0.670745143
TCGA-BR-A4J6-01A-11R-A251-31	0.325717439	0.690254934
TCGA-BR-A4J7-01A-31R-A251-31	0.183697419	0.413090496
TCGA-BR-A4J8-01A-11R-A251-31	0.309839866	0.701300032
TCGA-BR-A4J9-01A-12R-A251-31	0.167892827	0.402575949
TCGA-BR-A4PD-01A-11R-A251-31	0.380304213	0.689290297
TCGA-BR-A4PE-01A-31R-A251-31	0.523296419	0.780713805
TCGA-BR-A4PF-01A-11R-A251-31	0.546821245	0.712513942
TCGA-BR-A4QI-01A-12R-A251-31	0.439121249	0.563043378
TCGA-CD-5798-01A-11R-1602-13	0.197843954	0.675061895
TCGA-CD-5799-01A-11R-1602-13	0.482280368	0.809966434
TCGA-CD-5800-01A-11R-1602-13	0.491645156	0.712393362
TCGA-CD-5801-01A-11R-1602-13	0.437013823	0.599820179
TCGA-CD-5803-01A-11R-1602-13	0.285897078	0.61043119
TCGA-CD-5804-01A-12R-2055-13	0.314463105	0.839363759
TCGA-CD-5813-01A-11R-1602-13	0.231765937	0.716637767
TCGA-CD-8524-01A-11R-2343-13	0.288837838	0.69312473
TCGA-CD-8526-01A-11R-2343-13	0.503624972	0.683864211
TCGA-CD-8528-01A-11R-2343-13	0.586882413	1
TCGA-CD-8529-01A-11R-2343-13	0.302675063	0.748784308
TCGA-CD-8530-01A-11R-2343-13	0.271765186	0.652851119
TCGA-CD-8531-01A-11R-2343-13	0.55171363	0.503332324
TCGA-CD-8532-01A-11R-2343-13	0.409672726	0.857281898
TCGA-CD-8533-01A-11R-2343-13	0.479157571	0.693390006
TCGA-CD-8534-01A-11R-2343-13	0.395756472	0.613662725
TCGA-CD-8535-01A-11R-2343-13	0.497265256	0.552384135
TCGA-CD-8536-01A-11R-2343-13	0.432587779	0.734073588
TCGA-CD-A486-01A-11R-A24K-31	0.398888074	0.656034423
TCGA-CD-A487-01A-21R-A24K-31	0.434692654	0.753004596
TCGA-CD-A489-01A-11R-A24K-31	0.177168845	0.575631896
TCGA-CD-A48A-01A-12R-A36D-31	0.408318865	0.68962792
TCGA-CD-A48C-01A-11R-A24K-31	0.393433736	0.841341265
TCGA-CD-A4MG-01A-11R-A251-31	0.464812011	0.864637258
TCGA-CD-A4MH-01A-11R-A251-31	0.413398635	0.539819733
TCGA-CD-A4MI-01A-21R-A251-31	0.215801551	0.546451615
TCGA-CD-A4MJ-01A-11R-A251-31	0.474552042	0.771766794
TCGA-CG-4301-01A-01R-1157-13	0.29028379	0.74188715
TCGA-CG-4304-01A-01R-1157-13	0.303726583	0.581588532
TCGA-CG-4305-01A-01R-1157-13	0.364358052	0.751991727
TCGA-CG-4306-01A-01R-1157-13	0.412487242	0.70949945
TCGA-CG-4436-01A-01R-1157-13	0.591373771	0.827546951
TCGA-CG-4437-01A-01R-1802-13	0.435664126	0.856076101
TCGA-CG-4438-01A-01R-1157-13	0.462084354	0.822820227
TCGA-CG-4440-01A-01R-1157-13	0.51471886	0.827643414
TCGA-CG-4441-01A-01R-1802-13	0.395047049	0.756212016
TCGA-CG-4442-01A-01R-1157-13	0.468217567	0.681910821
TCGA-CG-4443-01A-01R-1157-13	0.373971548	0.695632788
TCGA-CG-4444-01A-01R-1157-13	0.447702905	0.845971525
TCGA-CG-4449-01A-01R-1157-13	0.354427503	0.85887355
TCGA-CG-4462-01A-01R-1157-13	0.12995418	0.713599159
TCGA-CG-4465-01A-01R-1157-13	0.458605317	0.79954835
TCGA-CG-4466-01A-01R-1157-13	0.546766128	0.818069388
TCGA-CG-4469-01A-01R-1157-13	0.477811284	0.706798465
TCGA-CG-4472-01A-01R-1157-13	0.260337336	0.801959944
TCGA-CG-4474-01A-02R-1157-13	0.366038179	0.685262936
TCGA-CG-4475-01A-01R-1157-13	0.299154082	0.70523093
TCGA-CG-4476-01A-01R-1157-13	0.291068788	0.642553615
TCGA-CG-4477-01A-01R-1157-13	0.380118568	0.658928335
TCGA-CG-5717-01A-11R-1602-13	0.334700952	0.709788841
TCGA-CG-5718-01A-11R-1602-13	0.443817658	0.613686841
TCGA-CG-5719-01A-11R-1602-13	0.25565147	0.788792644
TCGA-CG-5720-01A-11R-1602-13	0.439913102	0.721412722
TCGA-CG-5720-11A-01R-1602-13	0.378726602	0.703181075
TCGA-CG-5721-01A-11R-1602-13	0.463666538	0.595021108
TCGA-CG-5721-11A-01R-1602-13	0.377515648	0.753342219
TCGA-CG-5722-01A-21R-1602-13	0.464747696	0.625286606
TCGA-CG-5722-11A-02R-1602-13	0.268831314	0.752642857
TCGA-CG-5723-01A-11R-1602-13	0.452821269	0.577006505
TCGA-CG-5724-01A-11R-1602-13	0.475235172	0.5963716
TCGA-CG-5725-01A-11R-1602-13	0.468262112	0.592344239
TCGA-CG-5726-01A-11R-1602-13	0.602026789	0.797160873
TCGA-CG-5728-11A-01R-1602-13	0.346331115	0.531572084
TCGA-CG-5730-11A-01R-1602-13	0.315814774	0.642360688
TCGA-CG-5732-01A-11R-1602-13	0.425714002	0.579707489
TCGA-CG-5733-11A-01R-1602-13	0.314413173	0.655937959
TCGA-CG-5734-01A-11R-1602-13	0.351498642	0.687047515
TCGA-CG-5734-11A-01R-1602-13	0.320307814	0.746252135
TCGA-D7-5577-01A-01R-1602-13	0.466565538	0.751316481
TCGA-D7-5578-01A-01R-1602-13	0.433518585	0.647593846
TCGA-D7-6518-01A-11R-1802-13	0.185536108	0.582625517
TCGA-D7-6519-01A-11R-1802-13	0.357627816	0.587521052
TCGA-D7-6520-01A-11R-1802-13	0.302918416	0.736485181
TCGA-D7-6521-01A-11R-1802-13	0.294877783	0.744467555
TCGA-D7-6522-01A-11R-1802-13	0.271534859	0.541339037
TCGA-D7-6524-01A-11R-1802-13	0.245883956	0.703446351
TCGA-D7-6525-01A-11R-1802-13	0.383230964	0.631797908
TCGA-D7-6526-01A-11R-1802-13	0.51933933	0.922129647
TCGA-D7-6527-01A-11R-1802-13	0.405660084	0.660399407
TCGA-D7-6528-01A-11R-1802-13	0.584342081	0.804612697
TCGA-D7-6815-01A-11R-1884-13	0.444736243	0.803117509
TCGA-D7-6817-01A-11R-1884-13	0.453564667	0.871437952
TCGA-D7-6818-01A-11R-1884-13	0.330494874	0.656974944
TCGA-D7-6820-01A-11R-1884-13	0.495915065	0.796630322
TCGA-D7-6822-01A-11R-1884-13	0.436522957	0.633244864
TCGA-D7-8570-01A-11R-2343-13	0.411063862	0.510567104
TCGA-D7-8572-01A-11R-2343-13	0.379319489	0.66370329
TCGA-D7-8573-01A-11R-2343-13	0.598783928	0.794556352
TCGA-D7-8574-01A-13R-2343-13	0.241952977	0.51302693
TCGA-D7-8575-01A-11R-2343-13	0.3056955	0.606741452
TCGA-D7-8576-01A-11R-2343-13	0.454238648	0.907370695
TCGA-D7-8578-01A-21R-2343-13	0.189036008	0.666066652
TCGA-D7-8579-01A-11R-2343-13	0.258669596	0.702433481
TCGA-D7-A4YT-01A-11R-A251-31	0.466779539	0.640383181
TCGA-D7-A4YU-01A-21R-A251-31	0.464557324	0.619402318
TCGA-D7-A4YV-01A-11R-A251-31	0.431979517	0.698189077
TCGA-D7-A4YX-01A-11R-A251-31	0.562473074	0.73477295
TCGA-D7-A4YY-01A-11R-A251-31	0.424825763	0.803117509
TCGA-D7-A4Z0-01A-22R-A251-31	0.273693647	0.760866391
TCGA-D7-A6EV-01A-11R-A31P-31	0.549482494	0.864998997
TCGA-D7-A6EX-01A-11R-A31P-31	0.38965812	0.479795172
TCGA-D7-A6EY-01A-21R-A31P-31	0.44383925	0.789395542
TCGA-D7-A6EZ-01A-11R-A31P-31	0.513075678	0.664571464
TCGA-D7-A6F0-01A-11R-A31P-31	0.444948435	0.754982103
TCGA-D7-A6F2-01A-12R-A31P-31	0.424620736	0.692377136
TCGA-D7-A747-01A-22R-A33Y-31	0.193751609	0.468436566
TCGA-D7-A748-01A-12R-A32D-31	0.197563246	0.744781063
TCGA-D7-A74A-01A-11R-A32D-31	0.504604557	0.735737587
TCGA-EQ-8122-01A-11R-2343-13	0.408045968	0.731782574
TCGA-EQ-A4SO-01A-11R-A251-31	0.495959609	0.863503809
TCGA-F1-6177-01A-11R-1802-13	0.551453414	0.772659083
TCGA-F1-6874-01A-11R-1884-13	0.421766424	0.688615051
TCGA-F1-6875-01A-11R-2055-13	0.46340409	0.746662106
TCGA-F1-A448-01A-11R-A24K-31	0.347395185	0.755994972
TCGA-F1-A72C-01A-21R-A33Y-31	0.421044774	0.863527925
TCGA-FP-7735-01A-11R-2055-13	0.392204836	0.849347756
TCGA-FP-7735-11A-01R-2055-13	0.13709031	0.395051777
TCGA-FP-7829-01A-11R-2055-13	0.479150847	0.884267629
TCGA-FP-7829-11A-01R-2055-13	0.102263297	0.442367241
TCGA-FP-7916-01A-11R-2203-13	0.334302826	0.705062118
TCGA-FP-7998-01A-11R-2203-13	0.365592895	0.575390737
TCGA-FP-8099-01A-11R-2343-13	0.418903634	0.724837185
TCGA-FP-8209-01A-11R-2343-13	0.15699384	0.497399804
TCGA-FP-8210-01A-11R-2343-13	0.202142851	0.603099946
TCGA-FP-8211-01A-11R-2343-13	0.460105926	0.769741055
TCGA-FP-8631-01A-11R-2402-13	0.35897563	0.583180184
TCGA-FP-A4BE-01A-12R-A24K-31	0.54669137	0.807193102
TCGA-FP-A4BF-01A-12R-A36D-31	0.352579826	0.643325325
TCGA-FP-A8CX-01A-11R-A36D-31	0.465339584	0.77463659
TCGA-FP-A9TM-01A-11R-A39E-31	0.499029998	0.655672684
TCGA-HF-7132-01A-11R-2055-13	0.40622855	0.778302212
TCGA-HF-7133-01A-11R-2055-13	0.463236035	0.57495665
TCGA-HF-7134-01A-11R-2055-13	0.434845668	0.624900751
TCGA-HF-7136-01A-11R-2055-13	0.36485926	0.681090879
TCGA-HF-A5NB-01A-11R-A31P-31	0.528374918	0.767305346
TCGA-HU-8238-01A-11R-2343-13	0.453949766	0.711862812
TCGA-HU-8238-11A-01R-2343-13	0.360863097	0.754403321
TCGA-HU-8244-01A-11R-2343-13	0.56079797	0.756284364
TCGA-HU-8249-01A-11R-A36D-31	0.528525182	0.721075099
TCGA-HU-8602-01A-11R-2402-13	0.56545907	0.797064409
TCGA-HU-8604-01A-11R-2402-13	0.504499789	0.718977012
TCGA-HU-8608-01A-11R-2402-13	0.540880712	0.692787107
TCGA-HU-8610-01A-22R-2402-13	0.359830909	0.714419101
TCGA-HU-A4G2-01A-11R-A251-31	0.482937451	0.788213861
TCGA-HU-A4G3-01A-11R-A24K-31	0.392491557	0.677594068
TCGA-HU-A4G3-11A-11R-A24K-31	0.160793476	0.357141528
TCGA-HU-A4G6-01A-11R-A24K-31	0.573520599	0.748277873
TCGA-HU-A4G8-01A-11R-A251-31	0.546038387	0.81681536
TCGA-HU-A4G9-01A-11R-A24K-31	0.589127788	0.825931183
TCGA-HU-A4GC-01A-12R-A251-31	0.427037522	0.843752859
TCGA-HU-A4GC-11A-11R-A251-31	0.158496601	0.460671235
TCGA-HU-A4GD-01A-11R-A36D-31	0.564030826	0.718108839
TCGA-HU-A4GF-01A-11R-A24K-31	0.499310766	0.728671618
TCGA-HU-A4GH-01A-11R-A24K-31	0.441407417	0.744491671
TCGA-HU-A4GH-11A-11R-A36D-31	0.096883691	0.428211187
TCGA-HU-A4GJ-01A-11R-A251-31	0.431027578	0.516981943
TCGA-HU-A4GN-01A-11R-A251-31	0.583453803	0.894034583
TCGA-HU-A4GN-11A-12R-A251-31	0.139761515	0.588919776
TCGA-HU-A4GP-01A-11R-A251-31	0.47280729	0.750448307
TCGA-HU-A4GP-11A-21R-A251-31	0.139086889	0.454039353
TCGA-HU-A4GQ-01A-11R-A36D-31	0.454829939	0.788720296
TCGA-HU-A4GT-01A-21R-A251-31	0.569990463	0.911036317
TCGA-HU-A4GU-01A-11R-A251-31	0.537333986	0.913785533
TCGA-HU-A4GX-01A-12R-A251-31	0.503147068	0.5892574
TCGA-HU-A4GY-01A-21R-A24K-31	0.320751717	0.627312345
TCGA-HU-A4GY-11A-11R-A36D-31	0.132868578	0.431828578
TCGA-HU-A4H0-01A-11R-A251-31	0.599349302	0.77179091
TCGA-HU-A4H2-01A-11R-A251-31	0.51222916	0.729322748
TCGA-HU-A4H3-01A-21R-A251-31	0.439264154	0.775118909
TCGA-HU-A4H4-01A-21R-A251-31	0.520649035	0.702071742
TCGA-HU-A4H5-01A-21R-A251-31	0.481472818	0.576331258
TCGA-HU-A4H6-01A-11R-A251-31	0.4510003	0.763470912
TCGA-HU-A4H8-01A-11R-A251-31	0.519759982	0.812474491
TCGA-HU-A4HB-01A-12R-A251-31	0.401398193	0.647907353
TCGA-HU-A4HB-11A-11R-A251-31	0.13962378	0.441788459
TCGA-HU-A4HD-01A-11R-A251-31	0.428836022	0.686565196
TCGA-IN-7806-01A-11R-2055-13	0.436369775	0.634643589
TCGA-IN-7806-11A-01R-2055-13	0.366077597	0.734797066
TCGA-IN-7808-01A-11R-2203-13	0.401704422	0.504321077
TCGA-IN-8462-01A-11R-2343-13	0.273628656	0.701324148
TCGA-IN-8462-11A-01R-2343-13	0.384041317	0.694378759
TCGA-IN-8663-01A-11R-2402-13	0.411594863	0.524530231
TCGA-IN-8663-11A-01R-2402-13	0.400486012	0.808374783
TCGA-IN-A6RI-01A-11R-A32D-31	0.559683335	0.861164564
TCGA-IN-A6RJ-01A-21R-A33Y-31	0.40542825	0.617834782
TCGA-IN-A6RL-01A-11R-A32D-31	0.392579684	0.807410145
TCGA-IN-A6RN-01A-12R-A33Y-31	0.365540241	0.584217169
TCGA-IN-A6RO-01A-12R-A33Y-31	0.611583564	0.874428328
TCGA-IN-A6RR-01A-12R-A32D-31	0.419207965	0.707208436
TCGA-IN-A6RS-01A-12R-A354-31	0.512932637	0.763012709
TCGA-IN-A7NR-01A-11R-A354-31	0.325270458	0.75553677
TCGA-IN-A7NT-01A-21R-A354-31	0.459935941	0.700528322
TCGA-IN-A7NU-01A-22R-A354-31	0.322265194	0.464457437
TCGA-IN-AB1V-01A-21R-A414-31	0.325191572	0.585326502
TCGA-IN-AB1V-11A-11R-A414-31	0.328415981	0.660833494
TCGA-IN-AB1X-01A-11R-A39E-31	0.413270676	0.521154
TCGA-IN-AB1X-11A-21R-A39E-31	0.349771686	0.696283918
TCGA-IP-7968-01A-11R-2203-13	0.403762591	0.891936496
TCGA-IP-7968-11A-01R-2203-13	0.258443009	0.670118129
TCGA-KB-A6F7-01A-12R-A32D-31	0.53787201	0.813656172
TCGA-KB-A93G-01A-11R-A39E-31	0.19702095	0.605294496
TCGA-KB-A93H-01A-11R-A39E-31	0.580266494	0.851445842
TCGA-KB-A93J-01A-11R-A39E-31	0.427063974	0.631122662
TCGA-MX-A5UG-01A-21R-A31P-31	0.208937735	0.615085566
TCGA-MX-A5UJ-01A-11R-A31P-31	0.363035141	0.743454686
TCGA-MX-A663-01A-11R-A31P-31	0.226457715	0.747988482
TCGA-MX-A666-01A-11R-A31P-31	0.541300826	0.65118712
TCGA-R5-A7O7-01A-11R-A33Y-31	0.488516985	0.751388829
TCGA-R5-A7ZE-01B-11R-A354-31	0.490795355	0.834202949
TCGA-R5-A7ZF-01A-11R-A354-31	0.598652263	0.890272497
TCGA-R5-A7ZI-01A-11R-A354-31	0.54508325	0.582866677
TCGA-R5-A7ZR-01A-11R-A354-31	0.540949985	0.864613142
TCGA-R5-A805-01A-11R-A36D-31	0.375602354	0.859114709
TCGA-RD-A7BS-01A-11R-A32D-31	0.276181373	0.709644146
TCGA-RD-A7BT-01A-11R-A33Y-31	0.592251401	0.846863814
TCGA-RD-A7BW-01A-11R-A32D-31	0.117823158	0.378098275
TCGA-RD-A7C1-01A-11R-A32D-31	0.55871155	0.940216598
TCGA-RD-A8MV-01A-11R-A36D-31	0.433948436	0.598734962
TCGA-RD-A8MW-01A-11R-A36D-31	0.352896217	0.723751968
TCGA-RD-A8N0-01A-12R-A36D-31	0.302418036	0.603124062
TCGA-RD-A8N1-01A-12R-A36D-31	0.382273696	0.608091945
TCGA-RD-A8N2-01A-12R-A36D-31	0.170063888	0.444682371
TCGA-RD-A8N4-01A-21R-A36D-31	0.185053261	0.387889344
TCGA-RD-A8N5-01A-12R-A36D-31	0.240674157	0.589980878
TCGA-RD-A8N6-01A-11R-A36D-31	0.300891734	0.765930737
TCGA-RD-A8N9-01A-12R-A39E-31	0.266692033	0.693775861
TCGA-RD-A8NB-01A-12R-A39E-31	0.404983154	0.724137823
TCGA-SW-A7EA-01A-12R-A354-31	0.448300258	0.67248149
TCGA-SW-A7EB-01A-11R-A354-31	0.343547257	0.756308479
TCGA-VQ-A8DT-01A-11R-A36D-31	0.497629035	0.833672398
TCGA-VQ-A8DU-01A-11R-A36D-31	0.398325277	0.752232886
TCGA-VQ-A8DV-01A-12R-A36D-31	0.44144237	0.740126687
TCGA-VQ-A8DZ-01A-11R-A36D-31	0.405124307	0.752884017
TCGA-VQ-A8E0-01A-11R-A414-31	0.473540171	0.842474714
TCGA-VQ-A8E2-01A-11R-A36D-31	0.344828633	0.632521386
TCGA-VQ-A8E3-01A-11R-A39E-31	0.583292484	0.761204014
TCGA-VQ-A8E7-01B-11R-A414-31	0.428500432	0.723414344
TCGA-VQ-A8P2-01A-11R-A36D-31	0.581437263	0.831333152
TCGA-VQ-A8P3-01A-11R-A36D-31	0.437942313	0.670455752
TCGA-VQ-A8P5-01A-11R-A39E-31	0.519878119	0.831719007
TCGA-VQ-A8P8-01A-11R-A39E-31	0.358649335	0.671782128
TCGA-VQ-A8PB-01A-11R-A39E-31	0.533306628	0.687867457
TCGA-VQ-A8PC-01A-11R-A39E-31	0.370301852	0.632883125
TCGA-VQ-A8PD-01A-11R-A414-31	0.345875963	0.693172962
TCGA-VQ-A8PE-01A-11R-A414-31	0.51291279	0.767305346
TCGA-VQ-A8PF-01A-11R-A414-31	0.437363824	0.683164849
TCGA-VQ-A8PH-01A-12R-A414-31	0.545261689	0.551009527
TCGA-VQ-A8PJ-01A-11R-A414-31	0.450491929	0.760721696
TCGA-VQ-A8PK-01A-12R-A414-31	0.420619552	0.880023225
TCGA-VQ-A8PM-01A-21R-A414-31	0.352086934	0.652392917
TCGA-VQ-A8PO-01A-11R-A414-31	0.533689932	0.718567042
TCGA-VQ-A8PP-01A-21R-A414-31	0.372281799	0.630037445
TCGA-VQ-A8PQ-01A-11R-A414-31	0.3112502	0.537601067
TCGA-VQ-A8PU-01A-12R-A414-31	0.457736389	0.677256445
TCGA-VQ-A8PX-01A-12R-A414-31	0.525906705	0.815488983
TCGA-VQ-A91A-01A-11R-A414-31	0.313064623	0.658759523
TCGA-VQ-A91D-01A-11R-A414-31	0.410223655	0.695536324
TCGA-VQ-A91E-01A-31R-A414-31	0.497722466	0.720785708
TCGA-VQ-A91K-01A-11R-A414-31	0.414546276	0.728044604
TCGA-VQ-A91N-01A-11R-A414-31	0.524426435	0.741694223
TCGA-VQ-A91Q-01A-12R-A414-31	0.296310569	0.751533524
TCGA-VQ-A91S-01A-11R-A414-31	0.502223304	0.735665239
TCGA-VQ-A91U-01A-11R-A414-31	0.495092181	0.77463659
TCGA-VQ-A91V-01A-11R-A414-31	0.457904869	0.695222817
TCGA-VQ-A91W-01A-11R-A414-31	0.462236809	0.665077898
TCGA-VQ-A91X-01A-12R-A414-31	0.576124087	0.752136423
TCGA-VQ-A91Y-01A-11R-A414-31	0.265837277	0.716661883
TCGA-VQ-A91Z-01A-11R-A414-31	0.513860284	0.789154383
TCGA-VQ-A922-01A-11R-A414-31	0.420366987	0.77902569
TCGA-VQ-A923-01A-11R-A414-31	0.406417788	0.531523852
TCGA-VQ-A924-01A-11R-A414-31	0.527331725	0.822458488
TCGA-VQ-A925-01A-11R-A414-31	0.461055121	0.743117063
TCGA-VQ-A927-01A-12R-A414-31	0.327172179	0.697369135
TCGA-VQ-A928-01A-11R-A414-31	0.353499627	0.647617962
TCGA-VQ-A92D-01A-11R-A414-31	0.385567202	0.708245422
TCGA-VQ-A94O-01A-11R-A414-31	0.465779161	0.773840764
TCGA-VQ-A94P-01A-13R-A414-31	0.151367657	0.410027773
TCGA-VQ-A94R-01A-11R-A414-31	0.425914864	0.772827895
TCGA-VQ-A94T-01A-11R-A414-31	0.525870942	0.607971365
TCGA-VQ-A94U-01A-12R-A414-31	0.384811792	0.663220971
TCGA-VQ-AA64-01A-11R-A414-31	0.324180784	0.762940362
TCGA-VQ-AA68-01A-11R-A414-31	0.458023507	0.711718116
TCGA-VQ-AA69-01A-11R-A414-31	0.579324537	0.747313236
TCGA-VQ-AA6A-01A-11R-A414-31	0.422269571	0.759757058
TCGA-VQ-AA6B-01A-11R-A414-31	0.549679428	0.799910089
TCGA-VQ-AA6D-01A-11R-A414-31	0.519012823	0.736388717
TCGA-VQ-AA6F-01A-31R-A414-31	0.456855063	0.828511588
TCGA-VQ-AA6G-01A-11R-A414-31	0.399268411	0.710439972
TCGA-VQ-AA6I-01A-11R-A414-31	0.526438855	0.808302435
TCGA-VQ-AA6J-01A-11R-A414-31	0.492503222	0.727972256
TCGA-VQ-AA6K-01A-11R-A414-31	0.363241958	0.650126019
TCGA-ZA-A8F6-01A-23R-A36D-31	0.255324371	0.735834051
TCGA-ZQ-A9CR-01A-11R-A39E-31	0.36384617	0.664812623
