# Supplementary material for: Identification of Stemness Characteristics Associated With the Immune Microenvironment and Prognosis in Gastric Cancer
Source: Front Oncol. 2021 Mar 3;11:626961. doi: 10.3389/fonc.2021.626961 (PMC7966731; doi:10.3389/fonc.2021.626961)
Supplement: Supplementary Table 3 — DEGs in different modules, Related to Figure 4. [file Table_3.xls]

probes	moduleColor	GS.mRNAsi	p.GS.mRNAsi	GS.EREG-mRNAsi	p.GS.EREG-mRNAsi	MMblue	p.MMblue	MMbrown	p.MMbrown	MMgreen	p.MMgreen	MMyellow	p.MMyellow	MMred	p.MMred	MMturquoise	p.MMturquoise	MMgrey	p.MMgrey
LYG1	blue	0.24245016580565	5.23582113924516e-06	0.0793540432352901	0.141316244698127	0.222568879278571	3.02640815205642e-05	0.411121006183454	1.67402822483439e-15	-0.101265190738382	0.0602549109653145	-0.160737793732644	0.00275139017884987	-0.0776299207656816	0.150192783997712	-0.199081050235358	0.000197912410466059	-0.0547517413849398	0.310564409421579
GKN1	blue	-0.0325846155547777	0.546378284629579	0.0378897979793793	0.483010042168505	-0.10158277449051	0.0594505056201155	-0.0501894285746366	0.352666361141219	0.0401467580299652	0.457308336458572	-0.00716370956789854	0.894526504577557	0.0294888025149919	0.585161435270209	-0.0104775243555233	0.846246033732051	0.113999749436128	0.0342877303386786
VRTN	blue	0.165022234812156	0.00210405551912689	0.115641566614072	0.031764596999888	0.152660063948268	0.00448427681387289	0.0132180276799261	0.806740125508195	0.186979728115474	0.00048080367518844	-0.0594358017366255	0.270923652496749	-0.043953719320849	0.415739735731167	-0.106414997453619	0.0482671652350279	0.00701403386911049	0.896717798417559
BUB3	blue	0.501463411010261	2.27713811555423e-23	0.141424692750328	0.00852473934651157	0.553160756337428	4.8181302572084e-29	0.0834012192197001	0.12206070493631	0.0958152377864312	0.0755153913252105	-0.136393796538395	0.0112104221281261	-0.157588913806262	0.0033374089647978	-0.412001463610563	1.43839232927069e-15	-0.0270983419730449	0.615952590552713
HIST3H2BB	blue	0.120501124557394	0.0252048976620738	0.138552405260624	0.00997786632423556	0.293326527441752	2.83873265227675e-08	0.230241172867295	1.56606004009832e-05	-0.0955680244177678	0.0762760290571062	-0.0166081319266375	0.758551101939848	0.0493313107802011	0.360969485041571	-0.112250427143086	0.0371617282266054	-0.00792191488364429	0.883438817421121
HS2ST1	blue	0.247968434047117	3.12988301786715e-06	0.203375780246628	0.000142577159220259	0.526581631588468	5.26999448556018e-26	0.244692789500135	4.25409871520113e-06	0.0667091895763161	0.216477717474163	0.0478017317105531	0.376069510010555	-0.146344938253112	0.00646828740256442	-0.231220608275117	1.43737825255334e-05	-0.064924047956601	0.229052374848427
MAGEA11	blue	0.136602730654725	0.011085500963095	0.0124948141733643	0.81712243493128	0.228767070506852	1.78052357848178e-05	0.163243253445157	0.00235377311492042	-0.0957766265251921	0.0756337844625622	-0.0431793071599485	0.424010835019587	-0.0241871869141057	0.654375425459569	-0.075560008573726	0.161401360408631	-0.0314549188894257	0.560382871250624
XPO5	blue	0.281863686895883	1.01102677669334e-07	0.170014732481594	0.00152686571522244	0.451563570831584	9.76152850194129e-19	0.244127227204394	4.48364307976472e-06	-0.101588357016235	0.0594364454178712	-0.0404629287704697	0.453769944566772	-0.0557860845200268	0.30149872088373	-0.247571202590182	3.24930054629706e-06	-0.0428283982377293	0.427790037015645
GIF	blue	-0.0389133620881709	0.471258205019897	-0.0128581804929287	0.81190190472724	-0.0757792972432264	0.160184945019428	-0.0145025776700065	0.788383804520505	0.00120730736369223	0.982174059416068	0.060924897804875	0.259078659718802	0.0310415923561282	0.565549701364405	0.00786043512225206	0.884337055827329	0.629104850367449	2.03790971935251e-39
LMNB1	blue	0.569045074103924	5.40475621266527e-31	0.262392825326181	7.6961852112122e-07	0.619818888714562	5.39002969649693e-38	-0.0351180110909598	0.515613834475975	0.275113445547306	2.08060770962001e-07	-0.110744963444523	0.0397961298223464	-0.18551192199448	0.00053352359597337	-0.410714013657985	1.79536561824237e-15	0.0134166019176943	0.803895273005842
PIWIL1	blue	0.150375996215161	0.00512761150897548	0.0709521025603	0.188593453865584	0.18487222034314	0.000558137254178901	0.0608739738240694	0.259477740189507	-0.0367165244585088	0.496673323178621	-0.0474945063870623	0.379148609701483	-0.0624561102881108	0.247276271036795	-0.12036518745808	0.0253711442622834	-0.046047042879823	0.393862204314946
PON1	blue	0.00812187813679652	0.880518329725998	0.023483966338114	0.663800372980301	0.00394399213276498	0.941813421816406	-0.00827946394646496	0.878217907146279	-0.0138752717971717	0.797334124723831	-0.0439228985999743	0.416067092640249	-0.0177242505372174	0.742878153612238	-0.0387068475254067	0.473616539240505	-0.00987771651792075	0.854947853312761
GAD1	blue	0.236665677678618	8.86322904143904e-06	0.0237684001398169	0.659981748554929	0.362667526009727	3.65733127168572e-12	0.169956579540605	0.00153265624757885	0.0465869588628844	0.388334118336593	-0.131474222718536	0.0145343112533322	-0.0419989730633861	0.436799960914569	-0.158581450470419	0.0031415058810751	-0.0375243538850466	0.487243879002094
PLXNA1	blue	0.0618253978162585	0.252091511371174	-0.0523015574053871	0.332746934857473	0.285663528807054	6.67763260102895e-08	0.0990788392269363	0.0660397114823298	0.0751211854015596	0.163856389612758	0.191469702124925	0.000348051106779908	-0.0153312819092795	0.776602651699033	-0.12409085445164	0.0211420674461848	0.0307353951287569	0.569391984345786
GLB1L	blue	-0.0533735390177547	0.32291943677678	-0.000939335834720138	0.986130216142688	0.121913874893243	0.0235319977118288	0.0971870900227317	0.0714056929574336	-0.0300743337076473	0.577729285905314	0.127749726076969	0.0175980338626749	-0.054833340670699	0.309842776460015	-0.063471962371143	0.239656149182941	-0.0329787590799125	0.541533130915216
KRT23	blue	0.0941803935631176	0.0806617822919976	0.0806871619801837	0.134732368300013	0.141414941086773	0.00852933585531057	0.136749600938805	0.010998426086962	-0.115025054964168	0.0326928186399615	-0.0819211212281798	0.128850987101586	-0.00771819620957743	0.886415776079065	-0.0867691515140079	0.107648716065347	-0.0246801803019015	0.647800501550623
NDC80	blue	0.524647054793795	8.56386832678558e-26	0.279948451362519	1.2432080449832e-07	0.674163317145746	4.61886828766963e-47	0.330531612062596	3.07660358597618e-10	0.038497124059616	0.476018115879806	-0.183518316087914	0.000613742147122994	-0.152300780201053	0.00458038621036297	-0.40650580082516	3.68099253880018e-15	-0.0187566316359149	0.728474781884775
FBXO5	blue	0.58948493261065	1.15501421833312e-33	0.286620154787697	6.00963028010354e-08	0.758104578621381	1.17660124290269e-65	0.233978668247876	1.12678330082026e-05	0.137633190641856	0.0104872296965006	-0.170569729647736	0.00147260315150939	-0.182246649784454	0.00067060232314874	-0.411508589522883	1.56597007988169e-15	-0.00589909626076864	0.913064370572688
TPSB2	blue	-0.308770692532553	4.68184872831044e-09	-0.179002176425328	0.000838492334152041	-0.376330215810394	4.75061976523284e-13	-0.21714982818701	4.75451472690814e-05	0.0626075353366008	0.246129810136787	0.091038673640256	0.0913461773378506	0.0866669517374451	0.108065374168716	0.20843793031286	9.60192275476898e-05	0.0363336950551008	0.501175517634857
KCNN3	blue	-0.111102689510478	0.0391562647705742	-0.204917554382484	0.000126531022160971	-0.0837216101854883	0.120628178005812	-0.0683540495544719	0.205336243260428	0.0600580968155483	0.265929424291236	0.0715961795517979	0.18460236412821	-0.0216315891460482	0.688878420379299	0.215085981270316	5.63047453176417e-05	-0.00598783209267022	0.91176194231132
ABCE1	blue	0.428775110799228	7.32914107219855e-17	0.296100344075249	2.06975077192714e-08	0.488493544970458	4.31776714694641e-22	0.145621575275617	0.00673965753826614	0.1303489449282	0.0154063987089116	-0.116792201129119	0.030092296909233	-0.119449636872981	0.0265156313084658	-0.346876085705355	3.43932281928708e-11	-0.0275273187338742	0.610375029227091
H2BFS	blue	0.12849131513463	0.0169465729693508	0.0976405016811344	0.0700882135825638	0.130768132669861	0.0150763109502514	0.0262341442309641	0.627255945321216	0.0378592405484396	0.483363300145186	-0.090251845518909	0.0941921488190316	0.0751903521523508	0.163467581947067	-0.108397360172722	0.044218183845398	-0.0120320534680795	0.823782659449953
CAMKV	blue	0.072900597512018	0.176710684246849	-0.0378194293315304	0.483823745535551	0.261704742495157	8.24469413215688e-07	0.263904001347919	6.61171374661045e-07	-0.135009390563689	0.0120700562676056	-0.0472561553972905	0.381548036417546	-0.0114710434901599	0.831873856374981	-0.037932565882608	0.482515860014902	-0.0165645869455909	0.759164630726005
SDCCAG3	blue	0.505315564210299	9.27333974492713e-24	0.197323514085131	0.000225893869579917	0.522576995223424	1.43484213372497e-25	0.114814631164604	0.0330148824331569	-0.0141740447855885	0.793067882177405	-0.154776835856559	0.00395405598866939	-0.160258117386217	0.00283414760712248	-0.384972597138215	1.24208838993327e-13	-0.0207897404446146	0.700391199016228
MFSD4	blue	-0.105138914088598	0.0510341825443015	0.10123927716228	0.0603209417909134	-0.148818200790165	0.0056128289784129	0.0501081700701202	0.35344741928065	-0.0618706900973813	0.25174356867842	0.028847288229155	0.593354583017131	0.0147780072638344	0.784462704646645	0.0140004570079453	0.795545836955068	0.0501468289398892	0.353075693871422
HJURP	blue	0.640907352479	2.69294281459684e-41	0.318242361613748	1.47034726614637e-09	0.78709541307991	5.8109535494018e-74	0.294631353044817	2.44773013085532e-08	-0.0563547579943688	0.296589975123121	-0.220108624011212	3.72045403928961e-05	-0.178019916497792	0.000896507656023758	-0.512655481881565	1.62177848267791e-24	-0.0167461520483801	0.756607463484857
KIFC1	blue	0.579495632035647	2.46050557336626e-32	0.273262332027108	2.52744112818761e-07	0.770512286039958	4.62969654205372e-69	0.145110714162813	0.00693740000408703	0.0180086354564051	0.738901329981446	-0.149606778936983	0.00536227706461999	-0.145299631409026	0.00686367787237189	-0.426807227921929	1.0482989427342e-16	-0.000838866276156305	0.987613575850598
PRR19	blue	0.153689180946708	0.00421897051430995	0.0549989327342725	0.308381735297838	0.22200051324455	3.17491391884981e-05	0.0227406373291911	0.673820745659383	0.02737848519287	0.61230763689514	-0.0512671163404081	0.34241061920872	-0.0307664137751822	0.569002186074337	-0.140607433849664	0.00891770040597779	-0.037060788232467	0.492643078134497
PIGW	blue	0.486330232180686	6.96875140596737e-22	0.354997671908955	1.10316420305085e-11	0.597425235038694	9.40284359885444e-35	0.226773115725323	2.11525395788843e-05	-0.0139113916621255	0.796818038372486	-0.134778782702689	0.0122187672686083	-0.10948617083412	0.0421184032282492	-0.400626165880618	9.86999058605109e-15	-0.0740641763962068	0.169884779005
SEH1L	blue	0.439863714064209	9.33358548362439e-18	0.273908645938909	2.36184953722313e-07	0.48844686864374	4.36275116158082e-22	0.174134860607008	0.00116415901193929	-0.0869086513093865	0.107082035039432	-0.179507283062839	0.000810028003678631	-0.0923354311857933	0.0868063560221686	-0.27749290312286	1.61682654886469e-07	-0.0296353844524365	0.583296724367213
CCNA2	blue	0.66697719630383	9.40873580029064e-46	0.399920598872547	1.10956552819509e-14	0.726823021322783	6.45054437251528e-58	-0.0036059229513717	0.946793317645445	0.112628386906387	0.0365240518451636	-0.202307648351622	0.000154792038262911	-0.167772417984545	0.00176528572332407	-0.508965807427468	3.91685892498686e-24	0.0265577391258054	0.623013056132657
ZNF280C	blue	0.324611777147465	6.59370983312524e-10	0.0466567214450353	0.387623282636524	0.517752982024217	4.71191620884839e-25	0.365661498495322	2.35770990288798e-12	0.150565346630596	0.00507128235666509	-0.116179793320783	0.0309727277479347	-0.0870732938133124	0.106416248763111	-0.153091884097227	0.00437117317083731	-0.0145703271002383	0.787418803555955
FOXRED2	blue	0.25845030056723	1.13879778234445e-06	0.12600244915259	0.0192200051237225	0.373965917561438	6.81002121189964e-13	0.0149737351108787	0.781679564048054	0.0689957197454788	0.201104361858464	-0.0850507739456242	0.114824730771389	-0.0769361949107441	0.153881505948937	-0.193434467913815	0.00030146524997804	-0.0607944344772357	0.260101920900191
NCAPG2	blue	0.619130983600166	6.84029568685034e-38	0.308030812889483	5.11641809221666e-09	0.776988028927671	6.33744210705665e-71	0.247203833000418	3.3636033120899e-06	0.0620042929232166	0.250719153102414	-0.207070746067223	0.000106939413213695	-0.172869767567829	0.0012660658851689	-0.480403322660281	2.54232700401867e-21	-0.0260909949097473	0.629136814481283
CFAP157	blue	0.299315730011182	1.42900801054563e-08	0.145650418965339	0.00672864475635876	0.445343377708927	3.27730573586696e-18	0.302859159454264	9.45019942307133e-09	-0.114503977358818	0.0334952935917303	-0.00896787589974873	0.868180785019334	-0.053820258035258	0.318880297423234	-0.23792101370253	7.9152910324487e-06	-0.00586876124030957	0.913509669104138
REP15	blue	-0.0127327144415055	0.81370356316689	-0.00308073362803572	0.954533604948973	-0.0873082627937267	0.105471737882502	0.147027508937952	0.00622123805773903	-0.0452905757840381	0.401686810459504	-0.033693599801903	0.532800533992158	-0.0130360901987583	0.809348870784158	-0.0157943606310164	0.770041385146958	-0.00105462701748812	0.984428085098917
SMKR1	blue	0.25312414508149	1.91411416600598e-06	0.0592734037821363	0.272237438291307	0.237928295455661	7.9100849182358e-06	0.114633121193018	0.0332948605673387	-0.120610068612408	0.0250723411524903	-0.135147798805666	0.01198157060465	-0.0354979323380761	0.511078650650323	-0.181354290304033	0.000713372515312403	-0.0583879933970685	0.279476634566171
RRM2	blue	0.676688849160664	1.56912136280627e-47	0.416659786929577	6.39806268400868e-16	0.623188668197793	1.66317706129026e-38	-0.0320549719812425	0.552922616570587	0.154544435864719	0.00400936284140042	-0.200958964816231	0.000171617491065165	-0.168495168377157	0.00168495285764962	-0.531533835651976	1.49910714349342e-26	-0.00776884633403305	0.88567547067232
NOP56	blue	0.58173485500695	1.25087353277061e-32	0.288041121529279	5.13497444947183e-08	0.645868479237038	4.12649675990346e-42	0.247316281793857	3.3282146557923e-06	-0.0725652844014851	0.178715000234103	-0.230778939685236	1.49411144867192e-05	-0.158846739261376	0.0030909424721822	-0.369492579386121	1.33535908509763e-12	-0.0440362763520698	0.414863617040519
PODXL2	blue	0.328556225504108	3.97498532865043e-10	0.207064046321366	0.000106995691123737	0.358738341609915	6.46249990732876e-12	0.0697517048430579	0.196200278058508	-0.204706079617304	0.00012862697167509	-0.148076163056076	0.00585814494791612	-0.0881146796986991	0.102280445352308	-0.245932007580076	3.78970165780491e-06	-0.021673351931271	0.688309126687578
RAD21	blue	0.467846437842335	3.63545319804843e-20	0.330833870805909	2.95785141236766e-10	0.667297594586415	8.24037712201592e-46	0.277967107187998	1.5371336431652e-07	-0.0231679941144552	0.668052623405777	-0.146484948916375	0.00641690718712313	-0.159886465424604	0.0028998166967635	-0.364644080882337	2.73847138569966e-12	-0.0485950540450724	0.368189961032836
RCOR2	blue	0.236975419110195	8.61977338970701e-06	0.139809339784493	0.00931690973370327	0.434381615021161	2.60994585753587e-17	0.247863674533759	3.16096285510701e-06	-0.254198183797288	1.72541299123389e-06	-0.094409981832165	0.0799223821690832	-0.0344815729289186	0.523257433872615	-0.164650540538071	0.0021541380096764	-0.0339321593552061	0.529902124321781
ECT2	blue	0.500419894235385	2.89887929665252e-23	0.324983780752851	6.28833462826856e-10	0.618119754429774	9.69913273954314e-38	0.206653660468823	0.000110496474752196	0.136487742161231	0.0111540990922093	-0.14097061223565	0.00874112769606502	-0.142535759490475	0.00801525033099316	-0.428301454248701	7.99019299127251e-17	-0.0117748948817515	0.827489283418501
PNPLA3	blue	0.131546642971396	0.0144797001441893	0.11185157438569	0.0378448631485864	0.270598428009544	3.33560911645274e-07	0.158777335898929	0.00310409872982533	-0.139354578400228	0.00955141445996948	0.00525760598465605	0.922486605075161	-0.0241501722053475	0.654870168213029	-0.152764647251809	0.00445664438818563	-0.0154954317619672	0.774275003596705
DCDC2	blue	0.0372705055185887	0.490196530707393	0.0952492799300044	0.0772659267081428	0.173143283534238	0.00124336274859713	0.250060133029352	2.56711522808405e-06	-0.123431396822338	0.0218427575534751	-0.0282625720013271	0.600867570407483	-0.0224458191871495	0.677811150883391	-0.102453548222205	0.0572903350381616	0.0102333168127193	0.849786728109093
UTP15	blue	0.450992216415643	1.09215357655832e-18	0.245601974427444	3.90841908630278e-06	0.464533233096586	7.20351631864819e-20	0.126092403649529	0.0191334307993473	0.188807231262733	0.000421925832834927	-0.116234259045208	0.0308935429176447	-0.152448897920571	0.00454054150687056	-0.317089566919539	1.69663619649981e-09	-0.010849476788854	0.840859160455201
QTRTD1	blue	0.449084803799971	1.58643308095017e-18	0.28799784912553	5.15969563306971e-08	0.624301416274415	1.12445715434227e-38	0.302366650300371	1.00126214258935e-08	0.0817907453583441	0.129462848177316	-0.127724248814919	0.0176207978784819	-0.140940395942388	0.00875569893340373	-0.38264059847338	1.79083612448392e-13	-0.0408366846966065	0.449606996666543
CSAG1	blue	0.167742683788111	0.00176866451346963	0.0948430562517984	0.0785425783904002	0.271696991020184	2.97605550056372e-07	0.260874941063626	8.95610863774376e-07	-0.161135964012512	0.00268437086204626	-0.102880410191333	0.0562553758576673	-0.0143316091888652	0.790820459073476	-0.153984866262499	0.00414540966489632	-0.0244314539093249	0.65111432289629
TAF4	blue	0.361581132772221	4.28413038005414e-12	0.169468508315561	0.0015820551583154	0.572070986761661	2.2346131597131e-31	0.476118775932015	6.37972885076517e-21	-0.176505280594242	0.000993262360570112	-0.191582545512755	0.000345203646811299	-0.130011196608087	0.0156769474631098	-0.340341052715971	8.38775762444963e-11	-0.0609242030336097	0.259084101644133
POFUT1	blue	0.0864120935844155	0.109109942017201	0.128120689097459	0.0172694730838782	0.393626985362166	3.11384138890284e-14	0.320567552471835	1.09955806310169e-09	-0.150013459600007	0.00523703446469451	-0.0206677741698994	0.702064934089829	-0.0796948841164218	0.139609961432926	-0.107701686219784	0.0456053248194992	-0.036120836059186	0.503688086404077
SPATA13	blue	0.24086996622449	6.05348025542852e-06	0.102772172013807	0.0565163295624295	0.39920488149185	1.24910005215175e-14	0.299040513554553	1.47530781702512e-08	0.0580057012090776	0.282642205065228	-0.0988149887639856	0.0667676566759947	-0.138814928695384	0.00983648059372606	-0.182683111945563	0.000650558931333312	-0.00367060851070339	0.945840307058612
CLSPN	blue	0.620894625196339	3.70893906233471e-38	0.294179562198901	2.5768244073571e-08	0.712052453347183	1.26087184814133e-54	0.287979073898638	5.17045746076895e-08	0.0474190945325137	0.379906762694707	-0.181904605593764	0.000686707668815221	-0.134793275588485	0.01220937393241	-0.450812617409505	1.13134173972425e-18	-0.0174438211747582	0.746806364708994
NCAPD2	blue	0.480217331366694	2.64663197962969e-21	0.25404164557932	1.75176244140194e-06	0.669869911722831	2.82502064870878e-46	0.206408803545737	0.000112636168158852	-0.00143714435039146	0.978781240203694	-0.122315727696605	0.0230740327039476	-0.129430465112645	0.0161518716338065	-0.341376256618527	7.29312784142859e-11	-0.013960296271505	0.796119422540902
GSTA2	blue	0.0395248426866215	0.464313246595813	0.0464389293135968	0.389845059985681	0.079246353685974	0.141858653181558	0.0529400056515403	0.326870972948607	-0.0513620168298312	0.341516692558398	-0.0962951361132191	0.074056416956504	-0.00695970202166235	0.897513426740312	-0.0718941447826019	0.182777191300874	-0.0197633453688445	0.714520791889509
FGFBP2	blue	-0.147385643970209	0.00609502759023957	-0.0400935802081002	0.457904982318132	-0.109809951961731	0.041510433296318	-0.0107137837213385	0.842823516108823	0.170059527257853	0.00152241899779824	0.151898231132231	0.00469027247913954	0.0220750459963892	0.682842410456699	0.0740372255029895	0.170040622279872	-0.0200949804982487	0.709944483997314
CCT5	blue	0.542963852111804	7.59933216515082e-28	0.378899100410981	3.20164612786288e-13	0.620393814142184	4.41475275808673e-38	-0.013527765494095	0.802303825744084	0.0418600067780101	0.438320103543017	-0.174284418166933	0.001152624091371	-0.148757439397763	0.00563256402048761	-0.420827383138218	3.06632791022993e-16	-0.0337670979951707	0.531906707846128
TTC26	blue	0.316300764278515	1.87057666513843e-09	0.176798163534486	0.000973833667135402	0.54400569195146	5.75777247408225e-28	0.214658847155963	5.82983670412369e-05	0.0706265993165914	0.190634407683628	-0.0132512128491795	0.806264523451918	-0.152076069536673	0.00464143715124555	-0.234267468714579	1.09823334902895e-05	-0.0628253030116788	0.244487571543585
FIGNL1	blue	0.57881637829233	3.01788783788958e-32	0.268075081837408	4.32638309061299e-07	0.665861018655809	1.49135174507333e-45	0.361859876211008	4.11396931716547e-12	-0.00622415286928983	0.908294482936986	-0.249212148139367	2.78250289166232e-06	-0.14010584869331	0.00916677843018864	-0.456620379151538	3.5800982711879e-19	-0.0283996464290873	0.599102471887958
TXLNG	blue	0.415858138069964	7.36181319561871e-16	0.245650746524792	3.89065431726019e-06	0.507380622478542	5.70212713994867e-24	0.230286339584949	1.55989284542364e-05	-0.0343866269029673	0.524402674996973	-0.182637809132828	0.000652613245390616	-0.153577897544652	0.00424695961141194	-0.222492138839919	3.04606833327194e-05	0.0482391574552667	0.371712110726447
WDR76	blue	0.482942480748303	1.46476836479513e-21	0.207768976476563	0.000101224364267009	0.571499774499787	2.64189019540559e-31	0.0609666469747056	0.258751796274362	0.213937593559164	6.18166265209326e-05	-0.13586907647524	0.0115296550785391	-0.15040371540696	0.00511933040791887	-0.26493733816413	5.95627197603892e-07	0.00237980230481581	0.964870522400746
LGR5	blue	0.164562215697932	0.00216619789888293	0.0313111817483181	0.5621770874456	0.246536151311062	3.58124315471533e-06	0.247773861245598	3.1878429247895e-06	-0.0755020906006987	0.161723793438806	-0.119001342492452	0.0270920340468399	-0.0757483622822036	0.16035612496834	-0.123631177291534	0.021628391740753	-0.017796028139831	0.741873769909186
QRSL1	blue	0.099883031026146	0.0638610754731856	0.152657315829089	0.00448500498620811	0.0891563265205757	0.0982720392704331	-0.0414246980138544	0.443101468086862	-0.0136071526342925	0.80116779747895	0.00565386158729514	0.916665023504306	-0.0242823092629545	0.653104703030906	-0.0487119235092677	0.367037882480714	-0.00713602404307278	0.894931768461871
AGO2	blue	0.287613713705791	5.38424259186237e-08	0.17007283864899	0.00152109988465552	0.527650388915889	4.0247505333523e-26	0.249257765244425	2.77048960552814e-06	-0.0583052750497304	0.280159541089445	-0.0729940659704266	0.17615496529965	-0.119547858968542	0.0263907587189064	-0.157919484597041	0.00327096504713054	-0.0314895181035793	0.559951395231961
SPRY4	blue	0.114394908910283	0.0336653689085919	0.080995713069643	0.133242710120956	0.29080015871556	3.77417836539801e-08	0.0620375328810949	0.250464732484264	-0.00676109624389901	0.900422650329656	0.182813756592748	0.000644668165407146	-0.111350428438616	0.0387182500707189	-0.184474097985602	0.000573982991532611	-0.0136693515976853	0.800278023909372
PLEKHA8	blue	0.265301861955667	5.74030141087246e-07	0.0819862131628474	0.128546345506122	0.511271035040922	2.26062208701389e-24	0.43424968361437	2.67472746854044e-17	-0.0452335698823178	0.402280196863619	-0.0596688666791376	0.269045746498666	-0.094745621988758	0.0788513156549443	-0.274488420497262	2.22222653529532e-07	-0.0278215931966088	0.606561824802469
DLX4	blue	0.149653290676914	0.00534781805095592	0.029191809633234	0.588947996458217	0.396979249232355	1.80210549795436e-14	0.181312644521718	0.000715428898495838	-0.09564430097545	0.0760406769411718	-0.0435793048938124	0.41972675966329	0.0132370151101041	0.806467993395647	-0.100741697623148	0.0616004586490083	-0.0266520327975376	0.621779035457842
MAGEA3	blue	0.201660309047502	0.000162665089677275	0.144683799547761	0.00710661142427172	0.319908553941423	1.19425118897838e-09	0.228157108311307	1.87717556248366e-05	-0.175496601232029	0.00106294106800102	-0.091494455480202	0.0897293476400614	-0.0284488583574859	0.598469344341556	-0.17137489999474	0.00139702147431918	-0.0300604186786144	0.577905395190187
TMPRSS15	blue	-0.0196205451825257	0.716494487567438	-0.0110250094011283	0.838319533581426	-0.0548316705852223	0.309857534997263	-0.00265523086989362	0.960807868850623	0.00808126374001829	0.881111378341834	-0.0298599413388349	0.580445432868131	-0.00209526679410506	0.969068458605183	-0.0129262516432674	0.810924835600525	-0.0107606010500654	0.842145656115201
POLQ	blue	0.582113944136727	1.11493063872065e-32	0.238199255087086	7.71866204834016e-06	0.732156496170919	3.69482342416872e-59	0.434384394908787	2.60859757656571e-17	0.163692097850609	0.00228834056152741	-0.241962935045088	5.47598157186069e-06	-0.0986183137241399	0.067314537986911	-0.452051572159094	8.86734511867117e-19	0.0139700338993648	0.795980337242626
LSG1	blue	0.328847947786912	3.8278453613985e-10	0.194479001273872	0.000279133002681663	0.498447707076249	4.5645002404157e-23	0.293982542058971	2.63515837080698e-08	-0.0394741330315511	0.464887021895986	-0.113043243444081	0.0358348349914557	-0.0744216626755638	0.167827692263842	-0.31146697751889	3.38088778316026e-09	-0.0173179558282078	0.748571605589947
NKRF	blue	0.533357880355877	9.38549435072192e-27	0.178281648532662	0.000880697282457065	0.635103635723471	2.3140936648281e-40	0.382625638670178	1.79502762859513e-13	0.0426208548969228	0.430034386356499	-0.215679490032557	5.36411062624421e-05	-0.126254905212905	0.0189778955879781	-0.398885638828762	1.3167512571309e-14	-0.0321925852364597	0.551218578656528
MYBBP1A	blue	0.382793565124843	1.74852294870322e-13	0.177409699820719	0.000934391381042747	0.519961996474956	2.74001698020598e-25	0.203400503407558	0.000142305437125377	-0.00151205964471567	0.977675431448636	-0.0532490797939226	0.324050661228512	-0.0770083586717119	0.15349462693421	-0.261641497096278	8.2969503644444e-07	-0.0231053795546305	0.668896535758577
MARS2	blue	0.665269120947532	1.9024501310297e-45	0.448619823400888	1.7369726737581e-18	0.589619926242407	1.10743536080334e-33	0.0415286762353395	0.441956696942559	-0.013929696479536	0.796556529994608	-0.252048788610722	2.12273137030661e-06	-0.144901476728301	0.00701987760773033	-0.458528630668175	2.44127290137215e-19	-0.0170531752233012	0.752289386193777
PAGE1	blue	0.114135118075973	0.0340734364161814	0.0853230655183817	0.113663283112199	0.0654093538706518	0.225583720567689	0.0195737106261686	0.717142217367133	-0.0581319505559309	0.281594132202529	-0.103633597477766	0.0544670279614504	-0.0100104953828855	0.853019987113038	-0.0717644976034221	0.183569695891964	-0.0141008139607559	0.794112995562086
PSTPIP2	blue	0.0743254611433047	0.168379425207456	-0.0389003189132299	0.471406963108435	0.238789733064404	7.31667324043145e-06	0.170150061519878	0.00151346801987155	0.151017091964349	0.00493913718950412	0.00159209885841004	0.976494036856525	-0.0191545740378489	0.722947916405949	-0.0703865472113352	0.192149909917626	-0.013026420155043	0.809487585879871
SKP2	blue	0.450395071635767	1.22787166092979e-18	0.27933904987555	1.32729927494555e-07	0.607971857790966	3.01045688875253e-36	0.184275597622079	0.000582038410507824	-0.0825551945301783	0.125907091327116	-0.151147881291001	0.00490146166293715	-0.104922153590555	0.0515170937659043	-0.280315743323659	1.19502963975944e-07	-0.0128774535361644	0.811625236638911
HOXC8	blue	0.0890408659707532	0.0987100961095034	-0.0194883088683931	0.718323859284705	0.10438593515493	0.0527280921882523	0.337798951558629	1.17986378614744e-10	-0.13786082388397	0.0103589912174582	-0.146997959571269	0.00623175544828967	-0.00873401728356451	0.871588180925482	-0.115087028311622	0.0325984775926589	-0.0473242733816953	0.380861362774
PFAS	blue	0.435946682055754	1.94967273886155e-17	0.225509516720487	2.35737473675765e-05	0.618451926594869	8.64921223474955e-38	0.294135963814044	2.58962457807492e-08	0.00711662517637966	0.895215747570044	-0.0836809386101861	0.120809298773045	-0.133131576078854	0.0133288086051821	-0.238953017416253	7.20907944350353e-06	-0.00474215600388576	0.930065473504537
BARD1	blue	0.494385416562357	1.15213077264e-22	0.268706918206797	4.0546259319342e-07	0.672986283010784	7.61149067931155e-47	0.282751262217148	9.18174542802385e-08	0.11416157344049	0.0340316899414334	-0.173430675336564	0.0012199115867755	-0.050899010070708	0.345892119936056	-0.328226689073797	4.14781318654854e-10	-0.00413661474940824	0.93897701271082
SPATA25	blue	0.0694866745392134	0.197909504004165	-0.0281384445513712	0.602467966533128	0.298546864335605	1.56201455380341e-08	0.469944311930762	2.34873938598724e-20	-0.152327988304335	0.00457304348547231	-0.0783919176487323	0.146218842172802	-0.0372822600651125	0.490059595795991	-0.0443475193532438	0.411570402495319	-0.0449765012855881	0.404962572724495
SPDL1	blue	0.471075781112019	1.85338513627342e-20	0.28273854775059	9.19444665188947e-08	0.645994398464848	3.93285414911918e-42	0.352314481221812	1.61197478208131e-11	-0.0313667889003779	0.561482636854856	-0.0679072934385363	0.208320458435763	-0.136461546018031	0.0111697791996128	-0.427977486493383	8.47569252673552e-17	-0.0107445086102636	0.842378642653707
MICB	blue	0.212634834661777	6.86840671615232e-05	0.0720106283938915	0.182067308772505	0.266432724811227	5.11708316686244e-07	-0.0396197915479845	0.463239964589344	0.357760406819433	7.43720434110901e-12	0.0191319419384515	0.723261862284364	-0.0901387275309873	0.0946070557203043	-0.156898030298046	0.0034802420443995	-0.0253590053862115	0.638791853209995
CHST13	blue	0.025101124674845	0.64220801870038	0.0447669749400822	0.407156725115546	0.269582587831131	3.70496927563576e-07	0.153618565054864	0.0042367118678834	-0.0380536266905045	0.481118489540439	0.000847778475475594	0.987481991933925	0.00582086209405106	0.914212852664122	-0.0394054410720009	0.46566489114153	-0.0227048027347473	0.674305287172258
RAD54B	blue	0.571381965669846	2.73459854979552e-31	0.299297661389264	1.43200410140828e-08	0.630925854374965	1.05820438726358e-39	0.437873545410039	1.35864918683567e-17	-0.0577208249688652	0.285016798226133	-0.26229474331989	7.77217551041777e-07	-0.126903227216854	0.0183682710669051	-0.406561038572732	3.64670343338821e-15	-0.0425199733325404	0.43112776175616
TRPM5	blue	0.136668482557538	0.0110464435818501	0.0447776908804028	0.40704433718084	0.176833393574982	0.000971520404297861	0.239647765016137	6.76789827298874e-06	-0.164655976544239	0.00215339778226865	-0.10026741408185	0.0628408126930989	-0.0676820190373349	0.20983704981007	-0.0877684900283382	0.1036409482497	0.0305198718676972	0.572103872713015
SOX4	blue	0.0591314734790269	0.273389192109296	-0.0319986929722601	0.553620248702085	0.276405795168562	1.81481309230158e-07	0.28482367706127	7.32265945253305e-08	-0.137743368360992	0.0104249859125993	0.0627265860034235	0.24523106889964	-0.0974856260009936	0.0705359847176103	-0.125210658746557	0.0199968622759834	-0.0315145230871528	0.559639665736429
FAM72A	blue	0.572532742014707	1.95127908483031e-31	0.326173923980497	5.4008348325377e-10	0.764527059634359	2.15940115181626e-67	0.349516421647375	2.38494250669062e-11	-0.0716781179201148	0.184099120781748	-0.169411634636438	0.0015879054464165	-0.165157398467212	0.00208610863563087	-0.411442542313372	1.58388780533482e-15	0.00700975620679594	0.896780436194228
GFRA3	blue	0.0274200994736726	0.611767002989723	-0.0463395433272029	0.390861489557558	0.16406691579564	0.00223497537366114	0.00819147639849413	0.879502216002155	-0.103530819264893	0.0547082440326382	-0.0209704781998645	0.69791361022272	0.0057217363256871	0.915668280543786	0.070559826557129	0.191055076591769	-0.0111474803024826	0.836548600757273
FKBP10	blue	0.0541655641934984	0.315780775864332	0.0397885039366246	0.46133627595959	0.113701604263986	0.0347637527112333	0.0348402395447289	0.518942751141537	-0.0764250460833358	0.156642993064673	0.00112027469684358	0.983458909730388	-0.0199610094368036	0.711791938130968	-0.0513958111353327	0.341198722400942	0.0348915162088325	0.51832740198273
U2SURP	blue	0.320376816342253	1.1261889463284e-09	0.14498610430997	0.00698641394052835	0.544786291497436	4.6738862762499e-28	0.485334129093564	8.67732630429867e-22	0.0410538480196223	0.447198136942992	-0.155187488293229	0.00385801214814405	-0.111479171386277	0.0384922676283929	-0.255774615401238	1.48035722059471e-06	-0.0157884419993401	0.770125142811902
SLC2A12	blue	0.0185711389172937	0.731055847921034	0.0188835594131393	0.726710389002493	0.206717610679283	0.0001099439636275	0.0952892055568164	0.0771413650337897	-0.0809955316268742	0.133243582366207	0.0192482697579893	0.721648691173611	0.0158430234339524	0.769352833596467	0.0122220184366301	0.821047054785747	0.00272725898820506	0.959745595449419
CCDC148	blue	-0.0294562563390731	0.585575838341967	-0.04446166704356	0.410366504641608	0.0354328694874413	0.511853841872686	0.106147316483943	0.0488369563217311	0.044297627283301	0.412097260992867	0.0316488084871701	0.557967005847678	-0.0177003428076824	0.743212791239844	-0.0354543034797525	0.511598399154835	-0.0277169916222906	0.607916036102958
SULT2A1	blue	0.0168758428290762	0.7547825168086	0.0308274977581972	0.568234940614341	0.172950573416242	0.0012593192686439	0.110734068235154	0.0398157559050578	-0.0326399821772961	0.545696381175995	-0.0107411950053974	0.842426618771544	0.00484713580455256	0.928521378586173	-0.02023935558338	0.707955457763499	-0.000809822888568183	0.98804238844061
BLM	blue	0.35512264716497	1.08375258148875e-11	0.148931692033755	0.00557613378162905	0.495097841592944	9.80323713079859e-23	0.239584457602961	6.80700989761068e-06	-0.00656628210849531	0.903277627859319	-0.0732467431996971	0.174659161839131	-0.0935171987543064	0.0828287389713628	-0.252345936058237	2.06300757029631e-06	-0.0140722132091871	0.794521271124775
M1AP	blue	0.159414813259646	0.00298514533115456	0.0795447280873987	0.140359701743683	0.250641398489666	2.42878008775314e-06	0.0526477213097806	0.329552635710039	0.0597839069809356	0.268122103606295	-0.0175421482130604	0.745428263107041	-0.0387802656037419	0.472777387434281	-0.154801227065006	0.0039482915173087	0.0192564956094157	0.72153466607885
RAD54L	blue	0.647115466597496	2.56114006136247e-42	0.319919342319384	1.19263908093194e-09	0.820949916971087	1.75910379317807e-85	0.20269474807489	0.000150256185757259	0.102183270953272	0.0579537579356618	-0.198697233801167	0.000203731055804169	-0.128008245907657	0.0173684932265009	-0.475163040575757	7.81932462108825e-21	-0.00747489531426447	0.889973241820827
FASN	blue	0.378237540665829	3.54529288509357e-13	0.238555147961878	7.4739289746015e-06	0.505943381388257	8.00164847156049e-24	0.0822621535081809	0.127261082279609	-0.172333697137505	0.00131167123402245	-0.117184933238233	0.0295390265840449	-0.0276797940456632	0.608397933219901	-0.289979660021091	4.13749214341488e-08	-0.0178737952616626	0.740786068756821
PUM3	blue	0.356728113259145	8.6215218198305e-12	0.160019685423999	0.00287612003052785	0.374124447350342	6.64815983565502e-13	0.130934568931168	0.0149469813634331	0.118423098412756	0.0278513980739861	-0.11551867058841	0.0319478128477196	-0.0949512465184344	0.078200907212638	-0.268206040760034	4.26865751024206e-07	0.000993015821280144	0.985337689559009
PROC	blue	0.0293302640931265	0.587181346709884	0.024440314232362	0.650996156927024	0.161650486579521	0.0025999677039203	0.218622676767048	4.2098609751099e-05	-0.142159598176119	0.00818461854483099	-0.0681076775441831	0.206978095666104	0.00042257034426603	0.993760278750591	-0.0705066310029064	0.191390695479018	-0.019721553146442	0.715098222035013
CDC25A	blue	0.677532925238334	1.09119637091089e-47	0.313056044436213	2.78634637468907e-09	0.763146373192148	5.15528218076077e-67	0.0851150192984339	0.114549860597761	0.0843409541331514	0.117896152620765	-0.23264388673096	1.268149028766e-05	-0.153705043829102	0.00421499440489273	-0.460549095795594	1.6233793748947e-19	0.0387513243155456	0.473108082387045
DHRS2	blue	0.0785001922679587	0.145660733204045	0.0549064564692375	0.309197105610803	0.0723711949910737	0.179882826399779	-0.0126584961576804	0.814769780367071	0.0417735507496807	0.439267366094875	0.00154365338084157	0.977209095699908	-0.0298438009942376	0.58065015649284	-0.0611935403009557	0.256980374022589	-0.0246404214133773	0.648329751406671
SFRP5	blue	-0.0225036484843121	0.677027709025395	0.0447027831988452	0.40783034870288	-0.00183105635467366	0.97296729260995	0.0315606334970001	0.559065041215925	-0.0428672315830386	0.427370853154125	-0.0255975799265467	0.635638217406309	0.00159101164622347	0.976510083984909	0.0238781487538016	0.658510682211815	-0.0208764147267673	0.699202652832483
C5orf34	blue	0.344116512123924	5.02417866572054e-11	0.141218861909615	0.00862222839799719	0.493806995145153	1.31317285259215e-22	0.315300217589758	2.11622935341758e-09	-0.0610770029747387	0.257889165287554	-0.114331257698967	0.0337649624666639	-0.091250353999058	0.0905923908992034	-0.257972536826068	1.19366032150133e-06	-0.024425385107607	0.651195264692732
STAC3	blue	0.0853536775980617	0.113533286740612	-0.168413916293584	0.00169381386754311	0.0492603956285887	0.361661076935432	0.0572433917491782	0.289026499610777	0.304517620736272	7.77234802011348e-09	0.0135856759423825	0.801475087281917	-0.0671034203709031	0.213768719952182	-0.0456494729545874	0.397962999891873	-0.00136975672094054	0.979775969440827
POC1A	blue	0.649752103156561	9.27325922820126e-43	0.351296176215744	1.85979363787454e-11	0.593304848281137	3.48579146723677e-34	-0.0603134905733982	0.263898140653337	0.0248074374919664	0.646107711519276	-0.251233046369389	2.2953064743983e-06	-0.159197376275945	0.00302524561134251	-0.524190732432843	9.59864961421263e-26	0.0342449556382638	0.526113891120023
HIST1H1B	blue	0.28212004307102	9.8331770684408e-08	0.126483833410152	0.0187606494744948	0.288733923890343	4.75440663415203e-08	-0.0538881348369224	0.318269464145349	0.0188602633553318	0.727034114176866	-0.0520361340843901	0.335209619842336	-0.0602426078392034	0.264460837848409	-0.168419897049416	0.00169316017937111	0.0337515225380031	0.53209606090109
CPNE7	blue	0.333354659192719	2.1265463961999e-10	0.247591721513648	3.24302693787937e-06	0.267819071652751	4.44140316166587e-07	0.161505017737345	0.00262358230792664	-0.149140655554389	0.00550913277166324	-0.162736443170452	0.00242970306455915	-0.0717218638279191	0.183830859676715	-0.217771055824206	4.51713773355555e-05	-0.00943618985098845	0.861364684748418
ZNF485	blue	0.465742310489256	5.61746539314853e-20	0.180992022827057	0.000731445104558867	0.489685339902329	3.31203322866954e-22	0.336145431349951	1.47061015297543e-10	0.00294092429108959	0.956594877352155	-0.279702087850018	1.27656663406182e-07	-0.136098733297667	0.0113889594615723	-0.309278131478767	4.40471001229531e-09	-0.0582335858505881	0.280752305438121
CCNF	blue	0.593324999092008	3.46368497107138e-34	0.350120341534303	2.19231076695799e-11	0.71496783084341	2.93558497298184e-55	0.0584482388390387	0.278979969687383	0.0803144848718303	0.13654867225778	-0.120615091662301	0.0250662439291746	-0.162973554090172	0.00239390569507814	-0.431903588251892	4.12911010200031e-17	-0.0185947579021278	0.730727028875394
TGIF2	blue	0.231375166847886	1.4180125779722e-05	0.0674569277099661	0.211360341127888	0.445851062441295	2.97158469426018e-18	0.291786757221382	3.37799780184066e-08	0.0735605019572948	0.172814931940173	-0.055213003790608	0.306499691739633	-0.13981405462486	0.00931450548133052	-0.168119399894785	0.00172629146840927	-0.0503729287314796	0.350906558284869
URB2	blue	0.481383617860367	2.05597698578108e-21	0.32447092051208	6.71305764595567e-10	0.677631975808524	1.0455775631411e-47	0.171982027546095	0.00134240368911124	-0.044073718776362	0.414466625821506	-0.0772534871913555	0.152185960094022	-0.127821794578468	0.0175337793526953	-0.333312549091543	2.13835333353448e-10	-0.00163711397579437	0.9758296272283
KCNK9	blue	0.107368507847032	0.0462824877679232	0.128262551011259	0.0171452496791051	0.219054684872351	4.06164045474247e-05	0.106564160195422	0.0479520739904621	-0.11841481844948	0.0278624028692975	-0.029611398995132	0.583601661470329	-0.0651548805435778	0.22739784728229	-0.0110232335291158	0.838345218763378	-0.0453737940010022	0.40082151410349
SH2D5	blue	0.119359838968197	0.0266302383257014	0.0359708153763157	0.50546288644638	0.202657766403585	0.000150684076362918	0.124076267484481	0.021157353055847	-0.0817336298423841	0.129731600995343	0.0237910802337639	0.659677637882639	0.0528953657190933	0.327279621736894	-0.126666437938328	0.0185889190992982	-0.053887633560495	0.318273972406425
MMS22L	blue	0.542499873584948	8.59634337215016e-28	0.269624509623988	3.68897822203824e-07	0.759298661268665	5.64864686607398e-66	0.472009913561769	1.52317368955501e-20	0.0612249200900918	0.256736044150787	-0.187637245391708	0.000458792960747996	-0.119088302322233	0.0269793895019636	-0.37303874671834	7.83672111271974e-13	-0.039141446805976	0.468661058252708
BEND3	blue	0.13403215985888	0.0127113851565534	0.117894805749911	0.0285610643750588	0.257205096428032	1.28712250782412e-06	0.0775506097147642	0.150611071028209	-0.00349448290444888	0.948435337855898	-0.0318095238182284	0.555968322715861	-0.0275597624233052	0.60995410509377	-0.0324331985013799	0.548245303293189	-0.0139596367669469	0.796128842664619
LAMP5	blue	-0.226666483204607	2.1347383912931e-05	-0.0503539804293971	0.351088019240251	-0.142146136035876	0.00819073859939761	-0.0116209521949915	0.829710015083358	0.0829266179662973	0.124207023017585	0.236330132304149	9.13434353839931e-06	-0.0154740525750688	0.774578046974245	0.117033469196371	0.0297513643854587	-0.00297151998219377	0.956143766034701
LIN9	blue	0.559394772178396	8.51172120088253e-30	0.354291962998754	1.21930835008941e-11	0.717090726416655	1.00404744567538e-55	0.330926669865977	2.92229500815119e-10	0.0584194746767919	0.279217027525323	-0.217789373181541	4.51031131240105e-05	-0.17058803554502	0.00147084388748975	-0.413569213672023	1.09668085875453e-15	0.00711331145990277	0.895264258249544
KISS1R	blue	0.116073146183227	0.0311282787890763	0.0549508031951304	0.308805920273384	0.154323435427153	0.00406260446705752	0.0909001138371315	0.0918422964555311	-0.0423263425506126	0.433230863397027	-0.0125075709807692	0.816939017929439	0.0288078363004257	0.593860149065637	-0.071530990820758	0.185003459180737	-0.0137614317806417	0.79896126511164
ETV5	blue	0.0470994917365916	0.383130175912798	-0.0303234890833513	0.574580228202283	0.247239935734901	3.35220248111616e-06	0.0192762078324311	0.721261444293053	0.111548713178274	0.0383706659046314	0.0410778869559304	0.446931937712952	-0.0713270592835459	0.186262359698258	-0.0329661772957889	0.541687466510469	-0.0321936378628077	0.551205554105584
HELB	blue	0.0452744530397888	0.401854582431263	-0.0658829251475452	0.222235093112889	0.207153548784501	0.000106246161616635	0.364973174238259	2.60917193394908e-12	0.206107513714156	0.000115322406398585	-0.0018135306757014	0.97322593490074	-0.0572626842221636	0.288863742605949	-0.0434107740571099	0.421528670693689	-0.00795407018110911	0.882969077882736
NXPH4	blue	0.16768880897826	0.00177480155976319	0.0835791628038887	0.121263460564336	0.197149792203776	0.00022885183432691	6.74068904810101e-05	0.999004652426647	-0.083405504175636	0.122041459144737	-0.0207380566144847	0.701100276504632	-0.0152389661719771	0.777912570069447	-0.139652359376665	0.0093972746028502	-0.0354582697445418	0.511551137883172
CHST4	blue	-0.0677839157510377	0.209150078334962	0.0954052208396585	0.0767803398963904	-0.163705112512407	0.00228646827602006	-0.0967574519831814	0.0726726717449771	-0.00992106001872491	0.854318437383649	-0.0224930017242969	0.677171919809133	0.0344742153233653	0.523346135776428	-0.0484994592275131	0.369133982353061	0.0241541651199625	0.65481679120258
CTLA4	blue	0.0895130284885398	0.0969284722753095	-0.0540933166943115	0.316427645675566	0.214732625441117	5.7949322354844e-05	0.0808225127887636	0.134077335792868	0.165958897731319	0.00198252825751314	-0.0289085208618255	0.592570291901532	-0.0365817289901059	0.498256107796815	-0.0569365639968763	0.291623258407676	-0.00235535357854099	0.965231193836018
PMAIP1	blue	0.282738087038868	9.19490720154725e-08	0.0530931448814012	0.325471594265794	0.392786551391656	3.56797993435725e-14	0.0455307854590769	0.39919216777341	0.118318390906417	0.0279908386010148	-0.0454056614092304	0.400490454743862	-0.0196230481302131	0.716459877090438	-0.214558045995087	5.87784622118377e-05	0.00443480772188255	0.934587590282713
NKAIN4	blue	-0.100093724313145	0.0633001612181548	-0.107420724445766	0.0461758073210655	0.0246482147074974	0.648225997137779	0.12226501058715	0.0231314034058902	0.0131204123175856	0.808139537840201	0.099802737028303	0.0640759093956626	0.0398457431538732	0.460691399671556	-0.00990975495915667	0.854482595780878	-0.0212828763552161	0.693638757266099
RNF43	blue	0.263144832400779	7.13677681726809e-07	0.0995382709458281	0.064787717529235	0.390553960228347	5.11297753989253e-14	0.178989126719917	0.000839239819085845	-0.111981202498921	0.0376216853820705	-0.14432503763137	0.00725165254651976	-0.0637945199332747	0.237271424760111	-0.189470312222701	0.000402274052879829	-0.0292762768524707	0.587869921952658
HIST1H2AM	blue	0.312055918911239	3.14744535313483e-09	0.195752240183046	0.00025399892156298	0.356991229555303	8.30326507821129e-12	0.0128336277177112	0.812254398208448	0.000834268210519346	0.987681463993028	-0.0828271625504232	0.124660489595683	-0.0296649454316883	0.58292100509677	-0.261417346423574	8.48472312857406e-07	-0.014099994144714	0.79412469765009
DBF4	blue	0.44124071869454	7.18785113004311e-18	0.130162254313856	0.015555434561234	0.460686280733863	1.57886908031272e-19	0.210260905143113	8.30826820140168e-05	-0.0258362499757249	0.632489887837092	-0.196106654875045	0.000247388272010316	-0.130890921889032	0.0149808028907909	-0.331826152035884	2.59850219091877e-10	-0.031306971646789	0.562229682167164
NAA15	blue	0.385562076853913	1.13183908807309e-13	0.217308234767913	4.69289185645553e-05	0.448947790710345	1.62940600390251e-18	0.16254912431054	0.00245832730468546	0.0771338981732238	0.152823349261298	-0.11194927371725	0.0376765526900014	-0.0755481608873523	0.161467277876716	-0.301032183281647	1.17041632437427e-08	-0.0158131459479213	0.769775561956487
PLK4	blue	0.670174232257025	2.48719074697101e-46	0.317730202406814	1.5670134228793e-09	0.791203629200127	3.03239130513503e-75	0.285217407996362	7.01311719018071e-08	0.0479340714267429	0.374747913022834	-0.247019337365137	3.42244527135835e-06	-0.148492305753331	0.00571940958699692	-0.524708909365054	8.4323579794989e-26	-0.0114855064874807	0.831665036195943
CCNJ	blue	0.34701192979961	3.37542873906895e-11	0.0816617294549188	0.130070535830115	0.592472583639708	4.53157799383016e-34	0.261944667287839	8.04931210104542e-07	0.193137718135009	0.000308107279913725	-0.0970945803209614	0.0716769653287099	-0.123436061041935	0.0218377319051064	-0.227468450485832	1.99227274971648e-05	-0.0268629591180868	0.619022477955594
KIF4A	blue	0.603698414615988	1.23298420509868e-35	0.335931864109714	1.51290712112514e-10	0.808996887349239	3.75309762102419e-81	0.224109921592029	2.65612530222922e-05	0.0395000713268788	0.464593483320466	-0.154529855803802	0.00401285582264164	-0.182527269519137	0.000657651039469179	-0.480862072963293	2.30205231329549e-21	-0.00727827833122836	0.892849726449244
DHX37	blue	0.434861060414235	2.38724423971232e-17	0.211030559872135	7.81292789845535e-05	0.574593255711722	1.06273792074671e-31	0.110708999067378	0.0398609452987353	0.0504015859193461	0.350632231359473	-0.0451461206707525	0.403191490657042	-0.100662715522805	0.0618056022961258	-0.308936745347348	4.5893493823599e-09	-0.0359021027302217	0.506276875785772
POLR1B	blue	0.593212623349252	3.58876088358341e-34	0.340170568255491	8.58274306291232e-11	0.6766557291759	1.59160669112561e-47	0.310675696146161	3.72110081419287e-09	0.0328314929801187	0.543340951920689	-0.188991069713485	0.00041638981124962	-0.135551493700496	0.0117267466271762	-0.414094566778066	1.00107884539228e-15	-0.0333564732170579	0.536910068264307
STRA6	blue	0.0868160352374438	0.107458000153966	0.012489996503505	0.817191705841292	0.284582674688798	7.51858622716693e-08	0.112892016708809	0.0360847837401863	-0.0776041003838137	0.150328863928914	-0.0107012282889171	0.84300532378037	-0.0234736879897023	0.66393852706888	-0.0551077165078876	0.307424394533806	-0.00393853501622714	0.941893789894596
DNAAF5	blue	0.509798698237919	3.2129210418127e-24	0.296858570848783	1.89739493765668e-08	0.569173354591541	5.20709103088827e-31	0.177138175553806	0.000951718395967358	-0.178508039107488	0.000867229767298644	-0.168335017559948	0.00170245905086577	-0.106021943839401	0.0491057540415322	-0.415548593504563	7.77089188490918e-16	-0.0444939551720597	0.410026345166669
EPHB2	blue	0.250113504168693	2.55410602226073e-06	0.165703224038066	0.00201504770832788	0.295372566733002	2.24935991850337e-08	0.0818818127415742	0.129035227960279	-0.129504233864146	0.0160908534496207	-0.0712945441208491	0.186463661991484	-0.122669702814808	0.0226770348068239	-0.179212055939879	0.000826554622009382	0.00597012831581235	0.912021772377427
AGPAT5	blue	0.444984148169327	3.51209893871097e-18	0.377113809294195	4.21341943647445e-13	0.416867213692255	6.16956686877781e-16	0.0904570598417247	0.0934431492388251	0.0657896797889898	0.222891614130708	-0.18157233524405	0.000702694875884949	-0.138882559871046	0.00980034600426955	-0.32982945643667	3.37063673058078e-10	-0.051171207802933	0.343315553306811
SMS	blue	0.406801371573184	3.50112448519026e-15	0.181578456367992	0.000702397269982702	0.408253216564641	2.73540495424139e-15	-0.0540866935158329	0.316486989763606	0.0649367054973697	0.228961429523538	-0.149527940836623	0.00538686560442109	-0.187709608825747	0.000456428604271415	-0.276641796815143	1.76994263149117e-07	0.0381081087516596	0.480490335116858
ACTL6A	blue	0.365931418410644	2.26570114487482e-12	0.24405500903113	4.51379097765749e-06	0.493038374815867	1.56192069527393e-22	0.208620047293014	9.46463727596973e-05	-0.0430260294856016	0.425659200887468	-0.111290821739976	0.0388232571982363	-0.0986517063730958	0.0672214274262618	-0.301980654583912	1.04759189624087e-08	0.00564072688873494	0.916857922134533
FAM122B	blue	0.139707229151277	0.00936911474085027	0.0921983835838482	0.0872774052286612	0.194294175825068	0.00028296869548545	0.135285449486857	0.0118941376180837	-0.0425675583770442	0.430611825268086	-0.0596805118353195	0.268952150325994	-0.0600055656625245	0.266348558052731	-0.146041472065904	0.00658091828643272	-0.0119304108913065	0.825247249071511
SLC22A1	blue	0.0850633527279152	0.114770872514573	-0.0998321853727444	0.0639970487700279	0.0597887527116671	0.268083245559356	0.0441166426600036	0.41401179158105	-0.0131934713630102	0.807092106696519	-0.0369216020836183	0.494270404874183	-0.0124877176905441	0.817224472269517	-0.0262831996791414	0.626611949077592	-0.0138634922480759	0.797502451874966
CDC45	blue	0.637118083937006	1.10257365361646e-40	0.384064809043427	1.43271507069371e-13	0.724639566780727	2.03987231291959e-57	0.0910470036546052	0.0913164198601539	0.0948169995126966	0.0786250475636938	-0.179483589993754	0.000811342973406917	-0.15129791514338	0.00485856140128225	-0.494944341632665	1.01506573851666e-22	-0.0104630657899785	0.846455578954449
GTSE1	blue	0.549037701082495	1.48657081769661e-28	0.331620719935038	2.66922874729964e-10	0.745388873430669	2.25463201357684e-62	0.166896160196578	0.00186737617919391	0.046766655548244	0.386504729021564	-0.133735289037481	0.0129120706310623	-0.162796411329006	0.00242060369610639	-0.430080702435039	5.77259287331341e-17	-0.0260518176438066	0.629651991340711
DRGX	blue	-0.0363841724371959	0.500580658283281	0.028310018594066	0.600256339030347	-0.0954583567348617	0.0766154460838085	-0.124372561996757	0.0208487406495522	0.0925865064171156	0.085948682678203	0.0509275517295056	0.3456213763281	-0.0316796869410208	0.557582726249653	-0.0131778465235916	0.807316087633119	-0.00401468801503595	0.940772322620343
GKN2	blue	-0.0421669055868795	0.434966999160867	0.0600338749232655	0.266122628893235	-0.108654157389161	0.0437151821710475	-0.0703129545479776	0.192616278377023	0.0482745144298832	0.371361270642979	0.00949653680480089	0.860487097926148	0.0217021876246764	0.687916152536561	0.00523146918326919	0.922870742220694	0.0523445547617673	0.33234908873712
FAM72B	blue	0.566741237903419	1.05238457993336e-30	0.29171940580743	3.40371444682817e-08	0.740428956277558	3.81033414477431e-61	0.208791726204009	9.33691200871918e-05	-0.0526898246448739	0.32916547193187	-0.181014794041657	0.000730296752255024	-0.123265019542582	0.0220226839115236	-0.392511760423949	3.73007819178222e-14	-0.0123982533457163	0.818511106374572
FADS6	blue	0.0542532513477572	0.314996828977457	0.0495445685245559	0.358894694300638	0.2278200302228	1.93270106206976e-05	0.24852986205587	2.96823083712833e-06	-0.11856521838688	0.0276630890331685	-0.0463544321900267	0.390709117818549	0.0384472676764221	0.476590005415642	-0.0654277133414769	0.225453235917014	-0.0198995432669006	0.712640118349595
APOA4	blue	-0.0656522135314428	0.223862003802482	0.0473929501178475	0.380169821988301	0.0185444153723143	0.731427947393111	0.0650745002410225	0.227973020053479	-0.0329400692655093	0.5420077927494	-0.00997083644880084	0.853595719069372	-0.001356085668789	0.979977775858338	0.00595434135885785	0.912253478072819	-0.00780785724750204	0.885105352389837
RP5-1187M17.10	blue	0.205021092457935	0.000125516572132959	0.124097160562111	0.0211354622708117	0.288890262197669	4.67237109140529e-08	0.253335376300603	1.87550829726013e-06	-0.187260298905501	0.000471294144231475	-0.157578354505238	0.00333955138594012	-0.0325198208664267	0.547176838964727	-0.217179561111736	4.74289018751742e-05	-0.0043036514320133	0.93651798451432
AKR1C1	blue	-0.100233454077171	0.0629304085610962	0.0660841320489604	0.22082313747757	-0.161667047259676	0.00259729163861569	-0.137803121935924	0.0103913657945492	-0.079529906914245	0.140433871839924	0.010767878573055	0.842040296565989	0.0338874399569652	0.530444840208886	0.00744669951151846	0.890385655629563	-0.00663791772169046	0.902227669893633
AVIL	blue	0.0359641133371924	0.505542250478454	0.0553876809784664	0.304969612268557	0.0694070190389183	0.198425329457343	0.0059720264731281	0.911993913560143	-0.0123604196546756	0.819055359373982	-0.0254653372009798	0.637385481201908	-0.0167520489118742	0.756524456220355	-0.0122818483050589	0.820185917177983	-0.0120180736878105	0.823984060979638
C2orf82	blue	0.159174009109173	0.00302958402650347	0.00933484805947733	0.862838815959475	0.179397030249574	0.000816163836235868	0.0561791544505835	0.298100057764823	-0.0911146946171792	0.091074893674617	-0.0619382671485159	0.251225050915164	-0.0590767063254565	0.273834509100577	-0.128798531894822	0.0166829281612735	-0.0213918973850818	0.692149188329728
CLDN16	blue	-0.0442050630214647	0.413075790384437	-0.123093402195789	0.022209620616713	-0.062248003714749	0.248857942285038	0.0877923886911247	0.103546570233956	0.0962848520280701	0.0740874400790222	-0.0910937482263453	0.0911495771897584	0.0768930119822256	0.154113367736368	-0.0177761038022205	0.742152527282712	-0.0332836720907999	0.537799584256316
DCAF13	blue	0.462235909089801	1.15234368589606e-19	0.328728825358382	3.88727790308662e-10	0.532648144535571	1.12651585140376e-26	0.215766916780486	5.32589333020344e-05	-0.115250135798414	0.032351290468134	-0.14208905418209	0.0082167340370142	-0.122261500430596	0.0231353786200444	-0.335277030449651	1.65010791514903e-10	-0.0321546117906388	0.551688539444753
ZNF878	blue	0.295477807869769	2.22248576337379e-08	0.0506410701265282	0.348345014386303	0.417961570797425	5.09034887882206e-16	0.304642348558333	7.65854887880414e-09	0.0831488265595195	0.123198493920684	-0.127082845968262	0.0182024221939538	-0.0498824372694808	0.355622875045488	-0.137287709752351	0.010684545243824	-0.0397809642516227	0.46142125799903
FEN1	blue	0.651358548653403	4.96893205337535e-43	0.3161522268192	1.90521253400008e-09	0.685839470815801	2.86307060807553e-49	0.0312680672623887	0.562715807384827	0.0569515272226397	0.291496259965124	-0.155465443796054	0.00379420640332895	-0.164341730403401	0.00219657239998611	-0.476772544417768	5.54875047633753e-21	0.00693314454001438	0.897902368339412
MT1M	blue	-0.0728785858039899	0.176841744403877	-0.104087067743718	0.0534132753176177	-0.211874922574617	7.30154082072196e-05	-0.0726781042469417	0.17803875475168	-0.0772608915061876	0.152146562689018	-0.0415199359084821	0.442052860566222	0.0395610158477893	0.463904190372122	0.0570402089792105	0.290744344855973	-0.0124689069479703	0.817494958933526
POLE2	blue	0.648328698813344	1.60679493553495e-42	0.388420001462406	7.19317337301594e-14	0.622943433204155	1.81263874800195e-38	0.246199089060205	3.69615622231727e-06	0.0465779135072655	0.388426342532383	-0.255009901515813	1.59475020045864e-06	-0.135593601019527	0.011700444915416	-0.474150151577044	9.69435162051377e-21	-0.00453277887998019	0.93314587310202
GRB14	blue	0.176927974564997	0.000965335095152911	0.0886485716185606	0.10021006487215	0.232442726794538	1.29086211362861e-05	0.233813072562917	1.14347034758528e-05	-0.0427134758512642	0.429031954225708	-0.140774219021875	0.00883622149063947	-0.00119728356984584	0.98232203691065	-0.125292459627337	0.0199153597217033	-0.0116711903459341	0.828985144566125
CENPF	blue	0.574409181261596	1.1222165936358e-31	0.265818587798401	5.44699260955815e-07	0.812269206615795	2.63127128058345e-82	0.343609168136194	5.3845551989981e-11	-0.0817394815814906	0.129704046259278	-0.167382733208083	0.00181003902157329	-0.156027380088395	0.00366811951153773	-0.413922097434864	1.0315261686753e-15	-0.000669758452717143	0.990110423089149
GART	blue	0.526304441693435	5.65074449373906e-26	0.313412384763344	2.66766436411625e-09	0.617880716375312	1.05317823051825e-37	0.093037361292634	0.0844256824341284	0.161273921412074	0.0026614988458275	-0.137815203629048	0.010384579762646	-0.133408868583201	0.0131359482584047	-0.36995616380575	1.24594813202816e-12	-0.00329167095021055	0.951424237748873
TRIM59	blue	0.293589510956859	2.75536236741873e-08	0.157117681891223	0.00343424190566691	0.39431745914748	2.78352123145462e-14	0.246313105175891	3.656896922909e-06	0.0834804317395075	0.121705305106024	0.0105828045806058	0.84472055489592	-0.0975542883952902	0.0703371829636474	-0.303127647305242	9.15660420037465e-09	-0.0157871657619889	0.770143203866783
SIX1	blue	0.138494160770405	0.010009477933904	-0.0334371449212502	0.535925247098709	0.24992501478729	2.600333960304e-06	0.0130670984333307	0.808904103294156	0.0425436923061528	0.430870546355002	-0.0116455666743328	0.829354842411591	-0.0491841528728894	0.362405547457286	-0.100323192287309	0.0626938822662298	-0.0232185590437621	0.667371419417306
HIST1H2BO	blue	0.219568658131186	3.8917198989562e-05	0.100684835445001	0.06174809258482	0.23532243128847	9.99676975139281e-06	-0.0594268850031762	0.270995675690731	0.0825107806405978	0.126111583536113	-0.0427194189586775	0.428967678472249	-0.0420717720446972	0.436004826129636	-0.161023190414523	0.00270320033126471	0.000629402717765893	0.990706283576053
EVX1	blue	0.165904003041277	0.00198946967458864	0.103482632011899	0.054821642512539	0.14938953431448	0.0054302780056451	0.121285986782129	0.0242632800362415	-0.120590626013972	0.0250959535802547	-0.113313373324422	0.0353920198275373	-0.0588236965351669	0.27589816092248	-0.139813313257323	0.00931488349253121	-0.0212718754620055	0.693789129547158
IGF2BP3	blue	0.190925633352769	0.000362089550801156	0.120815934755516	0.0248234957576906	0.373591341765045	7.20792299727542e-13	0.236848231792476	8.7189620901814e-06	-0.00792171409376739	0.883441750781388	-0.0588801967551787	0.275436408458769	-0.0223325813867101	0.679346243289939	-0.201080235990447	0.000170037225731508	-0.0369225715549346	0.494259060187066
MSX2	blue	0.179932847987303	0.000786741832742012	0.0402970817999462	0.455624083242252	0.276376795184698	1.82040174445962e-07	0.115061874684716	0.0326367405346209	-0.0462654415616894	0.391620376981315	-0.0588382910038028	0.275778836157871	-0.0625213236999171	0.246782075266343	-0.163646963146439	0.00229484446491068	-0.0148784811516212	0.783033676855104
CHRM4	blue	-0.0990673803032403	0.0660711900472848	-0.0521562817357312	0.334093405942536	0.00478607068488291	0.929419522393871	-0.0328059794733522	0.543654456411149	-0.0262119027956057	0.627548022440253	0.112089346427798	0.0374363504658299	0.00645268131905087	0.904943010972983	0.140191704445206	0.00912371036989189	0.0250500628984733	0.642885335798255
CEP131	blue	0.359568776090727	5.73362473154900e-12	0.0781365116908113	0.147541802508501	0.529610611751913	2.44869328606184e-26	0.255535541783476	1.51524817920754e-06	-0.0781783785658386	0.14732431706474	-0.0756195466358827	0.161070412285712	-0.105182195139904	0.0509382120076889	-0.28468990165277	7.43079806577635e-08	-0.0416239826540239	0.44090888196765
CPNE1	blue	0.236178130103782	9.25973811246346e-06	0.06820284366512	0.206342776425108	0.415593536331879	7.71014284366893e-16	0.330012675302297	3.2913798093101e-10	-0.141313830502967	0.00857712516451101	-0.0902408038132401	0.0942325847536796	-0.0784914420154122	0.145705776583841	-0.241772451101702	5.57269806154352e-06	-0.0694695155494944	0.198020537925837
BRSK2	blue	0.0696882931609442	0.196608247616152	-0.057541774991592	0.286516129526732	0.221199224007448	3.3960266990411e-05	0.222161082685609	3.13227526461458e-05	-0.177466019695108	0.000930834027954203	-0.0733852822118149	0.173843053461479	-0.0380088029649521	0.481635621156822	0.00127484786629312	0.981177000577519	-0.0195243559417587	0.717825020191083
BORA	blue	0.451462792839135	9.95694310905071e-19	0.233514153168626	1.17418870844864e-05	0.606108583901218	5.5815261018425e-36	0.28772614377937	5.31756345173209e-08	-0.00887865431911721	0.869480488336064	-0.177478749572547	0.000930031698920906	-0.141519456111746	0.00848018673446837	-0.350810229516352	1.99078423235724e-11	-0.00443324661966366	0.934610564784122
LIG1	blue	0.5477789393569	2.0903738869025e-28	0.204064532102316	0.000135186482920864	0.600102932382901	3.97219013121171e-35	0.110374101978218	0.0404687940966254	0.188386998569661	0.000434838510535513	-0.157449139990375	0.00336586944684269	-0.162302505963313	0.00249648159746503	-0.3991746125507	1.2553654206473e-14	0.0100635111118288	0.852250475278495
GDAP1	blue	0.132404120271387	0.0138466545349569	0.0193072440119417	0.720831338293664	0.350754717966641	2.00630823502465e-11	0.333384267518675	2.11828272598359e-10	-0.195822813331842	0.000252669560633602	-0.0757703270789809	0.160234567647809	0.0115829809641291	0.830257985869437	-0.0261858961507343	0.627889618425705	-0.0210450830146485	0.696891844866193
APOA1	blue	-0.0410847077770197	0.446856422544986	0.0499125283313993	0.355332393519665	0.130968359707878	0.0149208433436474	0.097255491857069	0.0712056528770348	-0.0609633699650532	0.258777442409829	0.029043119274251	0.590847969600284	0.00574245866579473	0.915363998467735	0.0308386773866485	0.568094572224065	-0.00698834606766223	0.897093954316255
WDR3	blue	0.459450961767516	2.02709014694079e-19	0.326399682416453	5.24680311418084e-10	0.571911995958957	2.34129065168048e-31	0.152284596587959	0.00458475876689033	0.0321431070419754	0.551830961322665	-0.129358427034816	0.0162116535973741	-0.10195440494989	0.0585204913736559	-0.337840501238879	1.17333131442641e-10	-0.0543119544602287	0.314472719465689
EYA4	blue	-0.09433580746864	0.0801606622357958	-0.0778539057720445	0.149016248314402	0.0739446824813031	0.170576563522888	0.167633228316195	0.0017811533447797	-0.0427101464128824	0.429067965124406	0.160021676619959	0.00287576718300536	0.00899659954031295	0.867762438995613	0.045341131032678	0.401161008047918	0.0240263148816089	0.656526755469969
HPGD	blue	-0.0413586646467261	0.443829352225769	0.0466513179252189	0.387678312786685	-0.171468467627437	0.00138847316993647	-0.0579611185660014	0.283012940949437	-0.00893118070973077	0.868715286281075	-0.0751355303045959	0.163775695509604	0.143110155822285	0.0077626509001476	-0.0815190956844727	0.130744928949729	-0.0106210945118443	0.844165888716632
FCGBP	blue	-0.0128975299045849	0.811337061572305	0.050497311140193	0.349716863434894	-0.0961323705865028	0.0745486599620281	-0.00199724488472571	0.97051484267901	-0.0449190584427183	0.405563410717539	0.0742540035085072	0.168790124044161	-0.0346430745714678	0.52131233738806	-0.048287474555127	0.371232721196319	0.0425774369133237	0.430504762873313
ECEL1	blue	-0.109552901472066	0.0419924918311211	-0.0409015862112307	0.448886317509399	0.111479044338916	0.0384924900832188	0.118106818902489	0.0282744213858055	-0.0339122833828803	0.530143304998979	0.162084543057961	0.00253065078067388	-0.0155501971085438	0.773498878004948	0.064391450805153	0.232902347897727	-0.0170368331973971	0.752519032916442
LRRC6	blue	0.0395010047810959	0.464582921517314	0.0676460039064078	0.210080246697361	0.126960760498075	0.0183150056017697	0.258510525100105	1.13205601032572e-06	-0.107861072742245	0.045284333174673	0.00710519817800499	0.895383033127922	-0.0476938646049082	0.377148829859227	-0.0941043263859675	0.0809079766379023	0.026747886136819	0.620525687650489
TBX4	blue	0.082998295221589	0.12388100609098	0.0441778022871289	0.413364234199823	0.311195809857313	3.49393350510772e-09	0.150846674877543	0.00498861919159976	-0.0365049999248018	0.499158261313218	-0.000584734400073285	0.991365826212526	-0.00828622999752796	0.878119159755843	-0.0374929198566941	0.487608986210664	-0.0205701256811658	0.703405996073376
LRRC43	blue	0.0293867021032217	0.586461911101953	-0.0313037998723561	0.562269307143392	0.306790333598848	5.9341274586712e-09	0.310577529744893	3.7655533791365e-09	-0.109941232173979	0.0412660426989263	-0.00171172413484887	0.974728440655112	-0.0146349665261685	0.786498403285916	0.0345299318725713	0.522674618811498	-0.0260418969795536	0.629782475498107
DIEXF	blue	0.350634800002189	2.04024758540277e-11	0.204770036613506	0.000127989675346594	0.495079243005679	9.84469964134801e-23	0.229269051900305	1.70454198579083e-05	-0.085399230526097	0.113340058868518	-0.120919406063386	0.0246992286799641	-0.147174813738115	0.00616904542351914	-0.262628594747139	7.51642382444248e-07	-0.0165687594600861	0.759105835367375
ARAP3	blue	-0.0717879743220026	0.183426000300471	-0.0371168031198469	0.491988975123832	0.179886326142296	0.000789256971233291	0.274935876286106	2.11993319186734e-07	-0.0533062377904742	0.323530826794426	0.162461152146715	0.00247187608723446	-0.0670242612565631	0.214310706724075	-0.0343094545459582	0.525334470796269	-0.0278724457670292	0.605903953693033
HCN3	blue	0.254906694323373	1.61082205881694e-06	0.0739679562003726	0.170441660785855	0.393670572722869	3.09190010890005e-14	0.464564249900373	7.15779468659439e-20	-0.218272290321397	4.33381478420028e-05	-0.157092353338963	0.0034395180397031	-0.0370190313609179	0.493130987712845	-0.242804127041421	5.06768334297369e-06	-0.0383013503944909	0.478265935432701
ZNF93	blue	0.222406678404809	3.0681046943827e-05	0.0477652757913124	0.376434075918278	0.399114580963495	1.26788256806487e-14	0.295771895371247	2.14902299788668e-08	0.0330985603188766	0.540064673917187	-0.0931464257187726	0.0840605448076894	-0.0792243472188184	0.141969690568941	-0.133091471689069	0.0133569069755409	-0.00411887620391914	0.939238184904492
ZNF224	blue	0.0845496292618238	0.116986618962814	-0.0171219784925498	0.751322766193884	0.126901884791503	0.0183695155213286	0.357836024997164	7.35698147461766e-12	0.0595096370774268	0.270327763597508	-0.0854386251305037	0.113173161648028	-0.0320941850821087	0.55243678652954	-0.0685971675261403	0.203725335436166	-0.0495533583065576	0.358809338729637
LBX2	blue	0.142995985560529	0.00781228600096029	0.0353308744001627	0.513070290403417	0.343145254848283	5.73603374476471e-11	0.292338971815514	3.17410673885013e-08	-0.0777589743368444	0.149514040637133	-0.0473474258601393	0.380628142871232	-0.0505234409896521	0.349467260560273	-0.196904584614518	0.000233088626903026	-0.0259704984611233	0.630721902488317
LRPPRC	blue	0.620516954781516	4.22976659052837e-38	0.361391951247713	4.40351079410771e-12	0.616411181555516	1.74471897008633e-37	0.282109975681677	9.8439192923279e-08	-0.0737096012711645	0.171943645398879	-0.313518463847995	2.63329086759506e-09	-0.159087428194462	0.00304570818294359	-0.42049977277689	3.2500454278119e-16	-0.0453410434552723	0.401161918545219
IARS	blue	0.481118940899288	2.17743289014898e-21	0.288474776881469	4.89345995084499e-08	0.544697669305688	4.7860064667274e-28	0.120339331635892	0.0254028717903877	0.012425174796666	0.818123883379152	-0.137247287926119	0.0107078449143895	-0.129052094494513	0.016468035911098	-0.355350064379342	1.04928040929052e-11	-0.00968021162731307	0.857817093245996
PCDHB8	blue	0.0496138499336802	0.358222263002534	-0.0196937486523935	0.71548247805493	0.126020065327634	0.0192030241106595	0.172801852008997	0.00127176194822081	-0.0519446796481962	0.336060864849499	0.0196666054680652	0.715857664068122	-0.0347080941345815	0.520530300996681	-0.0870278535090135	0.10659967434408	-0.0318021899340438	0.55605945235052
EDAR	blue	0.154599048011972	0.00399630368693098	0.123225632855695	0.0220654655197058	0.249170870340254	2.79341629696462e-06	0.115737193952827	0.0316226550766407	-0.0128472025173547	0.812059506045923	-0.0688025651336777	0.202371517412511	0.00176401662737497	0.973956673539467	-0.13741157630945	0.0106134261978185	-0.0182382370755107	0.735695652881734
NEMP1	blue	0.335419394094146	1.61928667871106e-10	0.0665938686515023	0.217274787779797	0.631449792201821	8.75645998902623e-40	0.253315114018705	1.8791790072278e-06	0.108366815284242	0.044278336036954	-0.0752375766614527	0.163202516437239	-0.0989755410574296	0.0663239246120654	-0.171249075134427	0.00140859296631594	-0.0394305082122472	0.465380946901144
PTH2R	blue	0.0388935633112401	0.47148402123454	-0.0113390334682247	0.833780392642708	0.151991897017933	0.00466449392579081	0.156463197009704	0.00357295641996533	-0.0708632012788746	0.189149278691583	-0.0329153084853338	0.542311676125588	0.00264754711523246	0.960921193276207	-0.0607497413713015	0.260453101293318	-0.0195342857757558	0.717687626752572
VAV2	blue	0.211258099115472	7.67189663672234e-05	0.0389900171051202	0.470384471735683	0.372422058698751	8.60181655732505e-13	0.21168445849874	7.4140640367693e-05	-0.159999428110224	0.0028797119408717	-0.037966548461269	0.482123387220933	-0.119242085730836	0.0267811694455659	-0.266846305955118	4.90581387676931e-07	-0.0411262081336317	0.44639711659016
FDXACB1	blue	0.400124118394833	1.07275793187762e-14	0.172488704502365	0.00129833149449202	0.403597328495628	6.0105589614736e-15	0.275847928389602	1.92527391142586e-07	0.0264200594452347	0.624816763204358	-0.179455219101892	0.000812920157577971	-0.146600622904746	0.00637473402029189	-0.312386878547779	3.02319948475067e-09	-0.00731595739795087	0.89229837598598
KIF21B	blue	0.150202219143897	0.00517980258317677	-0.0325258956264721	0.547101946894587	0.174775795422199	0.00111546203409721	0.155141429060593	0.00386867846285343	0.125015717232859	0.0201922622543937	0.00284675292631716	0.957983452200175	-0.137117507136597	0.0107829565863879	-0.0687314282958535	0.202839654189745	0.094914812241113	0.0783158340032405
DBR1	blue	0.0961363619376358	0.0745365573821429	0.124686352350393	0.0205261716384571	0.117805491741667	0.0286825613695944	0.0178024048147166	0.741784562261746	0.160546250751657	0.00278416940321543	-0.0305266438191984	0.572018569624881	-0.0722839537396946	0.180409588137258	-0.10669299923277	0.0476813014566093	-0.032343358742171	0.549354536320812
DIO1	blue	-0.0300045294149625	0.578612985659673	-0.0159681253172874	0.767583543824078	-0.0419836683883977	0.436967229408763	0.0554724463437773	0.304228934451184	-0.0281587641059493	0.602205852272362	0.00190285133758041	0.971907778969676	-0.00891675076969606	0.868925488821906	-0.0188602427818617	0.727034400090047	-0.0175475268974856	0.745352901556366
PCDHB2	blue	-0.122716726961813	0.0226247425354381	-0.0865354155851392	0.108603503043481	0.112485787721795	0.0367635397151302	0.236251185249066	9.19926809811199e-06	-0.106866421505061	0.0473188527610317	0.146641703467719	0.00635981646541167	0.030550322961092	0.571720341933509	0.0446287383757754	0.408608190536354	-0.0194163204135827	0.719320432453692
MCM6	blue	0.572686186416163	1.8652265548095e-31	0.347666617397642	3.08336331102911e-11	0.710128840168909	3.26598323648369e-54	0.0600404533795693	0.266070146682972	0.220614996138851	3.56633739829043e-05	-0.0825119263879291	0.126106305006038	-0.195576063779821	0.000257346045752696	-0.417775519428205	5.25976164772766e-16	0.00685827728209108	0.898998951023831
TRMU	blue	0.522354640895501	1.5163102460329e-25	0.288882538467086	4.67639169150671e-08	0.637266060165017	1.04390697939427e-40	0.374125740331119	6.64685526609134e-13	-0.0500942661408291	0.353581173099231	-0.205223872261683	0.000123551841479601	-0.10023661074455	0.0629220759711693	-0.441883357029413	6.36028240706113e-18	-0.0491527249394842	0.362712702693011
RNFT2	blue	0.28982157657335	4.21126817041635e-08	0.116919084918035	0.0299125847529094	0.455678547145086	4.3209529567186e-19	0.314911672822383	2.21982576034589e-09	-0.098470216768519	0.0677287592923782	-0.101338993796925	0.0600671789862947	-0.0619144893542848	0.251407412929907	-0.187107892969321	0.000476437824062174	-0.0475503236970568	0.378588047729464
DKC1	blue	0.666144213984675	1.32710683354028e-45	0.326191512150419	5.38867855196652e-10	0.663346668733826	4.17891979434388e-45	0.24777864984542	3.18640426079512e-06	-0.0584232305251893	0.279186066223784	-0.264534910768902	6.20375305203846e-07	-0.180820620582634	0.000740142660477301	-0.516091977083312	7.06486704190231e-25	-0.0464092501102968	0.39014842419649
HEATR1	blue	0.38651247451792	9.73935460289968e-14	0.281300953709434	1.07451496550848e-07	0.607726317385156	3.26637833941536e-36	0.293641571491224	2.73914112257705e-08	0.0183226636381447	0.73451804474487	-0.0856213540502437	0.112401541169801	-0.10604341040212	0.0490596424274073	-0.28094178835128	1.11702647633222e-07	-0.00946117101824085	0.861001379012441
CABP4	blue	-0.0690502010701435	0.200747991303851	-0.118869646279606	0.027263397904186	-0.0308272649251381	0.56823786417879	0.151163079021865	0.00489710059075605	-0.0934871529671138	0.0829280136223272	0.0248712700859067	0.645259288765206	-0.00422215780815239	0.937717617906701	-0.0715868499078545	0.184659728500265	-0.0320534917881966	0.552940959481701
FAM72C	blue	0.448512899107165	1.77352802603748e-18	0.21965705861062	3.8631802272048e-05	0.538876782368892	2.23633409676354e-27	0.324983243462722	6.28876561829627e-10	-0.136837328517853	0.0109467042333222	-0.191442724095865	0.000348735095376833	-0.0936374138933435	0.0824324936332212	-0.326217163359365	5.37099704623482e-10	-0.0297538365330335	0.581791879225897
SASS6	blue	0.637340079149717	1.01573185449505e-40	0.34853835440792	2.73242475776412e-11	0.780228967214858	7.00634731931319e-72	0.39635479315713	1.99631287032372e-14	0.00476997736912704	0.92965623731299	-0.277677906214972	1.58527351535553e-07	-0.155220028702726	0.00385049254037708	-0.439190420483295	1.06006585245916e-17	-0.0493496694943463	0.360790578462469
SLC6A4	blue	0.0738565182993086	0.171088316737908	0.0378915858447709	0.482989377944711	0.119154667951637	0.0268936929817504	0.168322527509917	0.00170383132377593	-0.0789673771249105	0.143271200911772	-0.0717136852503083	0.183880990889753	0.146532369755358	0.00639958805730616	-0.0344879090795651	0.523181052593107	-0.0268640526960024	0.619008200033594
UNC5A	blue	-0.028220758860265	0.601406460704982	-0.0850301433829449	0.114913106993314	-0.0588202530235995	0.275926320276635	-0.0334238288550858	0.5360877440713	0.0509671754453571	0.345245732320714	0.00886124384051684	0.86973415028301	0.0302208499391233	0.575876497605146	-0.036750908480712	0.496270009453553	0.0190211707186197	0.724799116377397
CYP2B6	blue	0.121618570424988	0.0238735233155812	0.146760957934014	0.00631668870265012	0.181790827466237	0.000692143819769141	0.119371334963683	0.0266155425131059	-0.136337634426345	0.0112442128615041	-0.118503118319692	0.0277452367505507	-0.0489739898375006	0.364462622332405	-0.119444229863337	0.0265225201290641	-0.00857678833671557	0.873880396236931
ISYNA1	blue	0.0268226715600266	0.619548578259127	0.0021739067401392	0.967908142405893	0.180325203091803	0.000765822482917894	0.0241751303225732	0.654536558631224	-0.0370248050853839	0.493063509083376	0.0538231918509874	0.318853879796286	0.053201607268912	0.324482820786603	-0.074929780112628	0.164935954179119	-0.0386624667492248	0.474124196524569
PRR5-ARHGAP8	blue	0.163531701575841	0.00231153020531869	0.142754868482095	0.00791804204348167	0.258061567613518	1.18324844174876e-06	0.310926138815163	3.60998461870511e-09	-0.0499698107967139	0.354779834174635	-0.119895990470074	0.0259522347435722	-0.0564384624098094	0.295871964739999	-0.189172731511631	0.000410985745432113	-0.0274995458512381	0.610735456287752
KCNJ13	blue	-0.0241814151714606	0.654452561280527	0.0808497612033465	0.133945763654784	0.0234133102997165	0.664750309589797	0.0835521724341331	0.121384124501045	0.0295561840365297	0.58430391312612	-0.0105116331143218	0.845751744939183	-0.0174585615672924	0.746599719398193	-0.00548826199492037	0.919097403695276	-0.0040275862995381	0.940582387527858
C1orf112	blue	0.51678630998189	5.96607993285769e-25	0.262724590494819	7.44439193550058e-07	0.787731412918802	3.69465513889441e-74	0.404133351132622	5.49319436948514e-15	-0.00195121178685029	0.971194127898457	-0.179260034949148	0.000823847766414574	-0.15813213814412	0.00322885876336666	-0.400589556017728	9.93018768025619e-15	0.0167158401641264	0.757034193166516
KLHL17	blue	0.332329955788644	2.43267810154674e-10	0.133560499712804	0.0130315294872829	0.388840979194486	6.72604991487931e-14	0.269483708433873	3.74295104061893e-07	-0.073905319171983	0.170804908472671	-0.150228355040139	0.00517192268790597	0.0120537127341413	0.823470645226535	-0.275435879044504	2.01098708809872e-07	-0.0353246410181518	0.513144681669998
PINX1	blue	0.14985302812805	0.00528612373541943	0.118885472743372	0.0272427553113366	0.119781522675978	0.0260957268630705	-0.0464301546914072	0.389934734391589	-0.0212489807947431	0.694102117469573	-0.0205695205932036	0.703414308958604	-0.0531043944036949	0.325368949876996	-0.0899347215520016	0.0953590172838345	-0.0127259233318688	0.813801109751756
NEK5	blue	0.0450367640685957	0.404332808712289	0.0061413842831885	0.909508725483527	0.200668294278064	0.000175461335244503	0.338542410233321	1.0681522385851e-10	-0.13082045696667	0.0150355469093899	-0.0534045821742969	0.322637681850176	-0.0411109658358463	0.446565779901493	-0.0312702217015214	0.562688881558703	-0.0411081570639623	0.446596864244853
PLAGL2	blue	0.132290385409115	0.0139291966269365	0.0669604958554916	0.214748012707393	0.401755929873509	8.17834063628361e-15	0.344992147056638	4.45669910018414e-11	-0.0573820713047277	0.287857925718735	-0.0742536205016468	0.168792327369598	-0.0284972438051619	0.597847144594333	-0.153807213707677	0.00418946601205351	-0.0166384189628327	0.758124460716559
OVGP1	blue	0.0716610423302494	0.184203910939702	-0.00792546101640119	0.883387011859818	0.0774824192323967	0.150971414464403	0.242435850346832	5.24273189612743e-06	-0.181159498381025	0.000723038189642796	-0.127103944891009	0.0181830266904448	-0.00752779277391786	0.889199602359063	-0.0631681220906583	0.241917835827744	-0.0216203717183746	0.689031361805043
HORMAD1	blue	0.0747694208908179	0.165844509756353	0.0393574212280843	0.466209096195061	0.184558161342213	0.000570602839599438	0.28823539273669	5.02539020363977e-08	-0.101709664690534	0.0591315965410201	0.00495209134112378	0.926977908374537	0.0465618891609924	0.388589755381131	-0.108004920013272	0.0449962662572382	-0.0270852538745256	0.6161231120286
WDR4	blue	0.46865632885963	3.0723439481293e-20	0.244933250836498	4.15993845114626e-06	0.552909763719719	5.16249644674624e-29	0.14360823138894	0.00754938962111881	-0.0439663636849867	0.415605479641952	-0.0705681771637727	0.191002430522723	-0.0871427543943469	0.106136343817457	-0.325088473966732	6.20489963109936e-10	0.0473867133750348	0.380232591169888
CKAP2	blue	0.499315640667836	3.73922733252237e-23	0.262508596862087	7.60740649902213e-07	0.72635688758128	8.2555618859651e-58	0.278776290075375	1.40980011807737e-07	-0.0552177543415494	0.306458012557772	-0.16830844308102	0.00170537998502871	-0.138975083453623	0.0097511024615554	-0.34701018578617	3.37624165725537e-11	-0.0133904464670986	0.804269839284757
CGB5	blue	-0.00479830133107439	0.929239627239342	-0.122438206591089	0.0229359928392299	-0.0138972987358576	0.797019389825558	-0.0710428927885919	0.188027057859362	-0.0176353242995767	0.744123102551677	0.028911331064992	0.592534309100815	0.0123922525090993	0.818597425041741	-0.0411464421002519	0.446173273863377	-0.00759447628079756	0.888224488050401
CAD	blue	0.424200508331983	1.6781064271404e-16	0.204960027372389	0.000126113951169239	0.637126489350809	1.09915550109671e-40	0.278393668406524	1.46868948200195e-07	-0.0213866224575165	0.692221233139429	-0.0800958651668203	0.137622873017357	-0.100432810405829	0.0624059513172155	-0.280544417381901	1.1659479715563e-07	-0.0275626706920908	0.609916379510877
GINS1	blue	0.612341292520623	6.96429727547069e-37	0.320404006961209	1.12235463912751e-09	0.761184705897464	1.75701298599758e-66	0.336988926491814	1.31452083943601e-10	-0.0563091852153851	0.296981382620066	-0.236531745651239	8.9705126574807e-06	-0.179811581975471	0.000793313473509394	-0.441695593922899	6.59187831190536e-18	-0.0347494375541267	0.520033347580854
SMYD5	blue	0.411431203151812	1.58698412260967e-15	0.186903817434816	0.000483407010833526	0.506321495311785	7.32042403553307e-24	0.164384534542954	0.00219064538582843	-0.161951990936101	0.00255163815428677	-0.191735624729554	0.000341375556425056	-0.0955552309705865	0.0763155612360662	-0.33828895390705	1.10502776270444e-10	-0.0231294257052216	0.668572394976964
ADH4	blue	-0.0498104683598233	0.356318225522266	0.0388827537411476	0.471607335543283	-0.099871012602905	0.063893194119759	-0.0359120391999292	0.506159123129223	-0.0450215603507789	0.404491637037014	-0.0260674512680194	0.629446389324458	-0.00514110399576217	0.924198992660155	0.0274435449545291	0.611462502593933	-0.0139337580560466	0.796498508117123
OSBPL10	blue	0.108699863127786	0.0436261622943396	0.0656353887356499	0.223980978186375	0.204035444339373	0.000135491201582572	0.0627314786011356	0.245194182639632	0.00798461613359884	0.882522886346824	0.00825062050673432	0.878638884972083	0.00144460810223683	0.97867106749156	-0.130684363050939	0.0151417747397646	-0.00742854228897608	0.890651252970865
CCNB3	blue	0.153621898276944	0.00423587292524979	0.0733459260712591	0.174074604438551	0.35830401258803	6.87895140512866e-12	0.242753539066361	5.09139420624834e-06	-0.0519779788569903	0.335750760294403	-0.0251827616093097	0.641125747966811	-0.0212480880901124	0.69411432248936	-0.0985477720986823	0.0675115805007428	-0.0257050383094426	0.634219903073228
INCENP	blue	0.540582346257189	1.42789890890535e-27	0.253184628003451	1.90298297000877e-06	0.737207220539857	2.3098966416857e-60	0.208586588382912	9.48972046355173e-05	-0.017887549243284	0.740593750295421	-0.145774680616504	0.00668138444159831	-0.0529978300794472	0.326342119658397	-0.40328186916984	6.33704968667953e-15	-0.0101327780771096	0.85124529132471
CEP295	blue	0.333154557754232	2.18322231632384e-10	0.100495470145679	0.0622418544167284	0.573752362804012	1.3625282551994e-31	0.563348894074005	2.78098408357747e-30	-0.0048762450753144	0.928093272207944	-0.220681466250873	3.54656095222512e-05	-0.124596678464616	0.0206179090466686	-0.184795014660241	0.000561178062328878	-0.0250974522615256	0.642256722135932
CENPA	blue	0.617115373437292	1.37031119733706e-37	0.321565590791739	9.69877133409312e-10	0.725780556495774	1.11923686462278e-57	0.171988489001181	0.0013418331071184	-0.054611110509552	0.31181068509643	-0.189248544304713	0.000408749818666595	-0.136750067439801	0.0109981504795867	-0.467632087360349	3.800757500741e-20	-0.0191198561080629	0.723429532394525
WHSC1	blue	0.496939038412548	6.44698773277268e-23	0.194114942343537	0.00028673524985524	0.664036056859202	3.15358535436783e-45	0.265012791292541	5.91093765510921e-07	0.0384108394946707	0.477008100352814	-0.148813937732488	0.00561421157276163	-0.132306482132433	0.0139174883586811	-0.370583828215755	1.13415422924063e-12	-0.0114009678451591	0.832885792182005
KIAA1549	blue	0.198180314104923	0.000211820636276653	0.116905749564368	0.0299314290143109	0.47797340184538	4.29073368456067e-21	0.221059857422486	3.43594110577239e-05	-0.209060387962031	9.14028161757216e-05	0.0134683075679431	0.803154940087958	-0.095074549710679	0.0778129783935314	-0.172796581470839	0.00127220497049788	-0.034391293931397	0.524346351328534
DPF1	blue	0.18335366052022	0.000620843934128777	0.0576869710079686	0.285299879229939	0.286236106449013	6.2696758742679e-08	0.176795864550089	0.000973984798627393	-0.0420265203652166	0.436498982332911	-0.0320822881325549	0.552584161539492	-0.00446837063800045	0.934093663154815	-0.034475856103055	0.523326354180638	-0.0192851804328153	0.721137091055576
NETO2	blue	0.195611711569636	0.000256665478602366	0.0738325934364446	0.17122738701305	0.261156447856819	8.70841209327881e-07	-0.00508262360453118	0.925058690558642	-0.0503952163988089	0.350693193222548	0.00729216300430434	0.892646548711884	-0.00703503294601015	0.896410318397108	-0.189189597916818	0.000410487327494066	-0.0475464845490459	0.378626587242201
LCLAT1	blue	0.334032637863367	1.94495714406281e-10	0.199803203375276	0.00018738370706114	0.458817070558601	2.30351918791736e-19	0.32058895447694	1.09660830535105e-09	-0.143285296359113	0.00768705590949238	-0.209341008640058	8.93906063903283e-05	-0.13931672009474	0.00957117094736487	-0.224131895609187	2.65116953109611e-05	-0.0474207960226029	0.379889646541326
HIST1H3G	blue	0.153965724363902	0.00415013649483359	0.156358450278742	0.00359562206616472	0.196309489196014	0.000243677593800465	0.0961379391710079	0.074531775333722	-0.0846136965706696	0.116708477894735	-0.125495637871993	0.0197141705262958	0.0313511220493828	0.561678250712824	-0.143828354042477	0.00745681759322848	0.0123619279077518	0.819033660878358
PGAM5	blue	0.59035850744825	8.79453448484529e-34	0.323954445752219	7.16888202775388e-10	0.550721210748028	9.40184433894683e-29	-0.0529304284677914	0.326958617860421	0.0509206796859535	0.345686551620847	-0.178431838185007	0.000871741431801618	-0.12515809927885	0.0200493828820278	-0.397193352866394	1.73987827826633e-14	-0.00258644965858194	0.961822321437918
FAM91A1	blue	0.282027608739332	9.93223323080769e-08	0.275602935276678	1.9758030422544e-07	0.451888319982993	9.157125406043e-19	0.244219725264311	4.44530968627265e-06	0.0142142380321554	0.79249442156494	0.0336172208895869	0.533730194123788	-0.108000750166892	0.0450045950407542	-0.350284090738781	2.14274928954192e-11	-0.050248052267105	0.352103544928503
PBK	blue	0.564274865140715	2.1354308017132e-30	0.359975362439073	5.40665598373069e-12	0.537147892132879	3.51488847538333e-27	0.00246540810423498	0.963607709129517	0.0799201076673603	0.138491162043521	-0.205369424098533	0.000122159426858322	-0.165898507844167	0.00199016576210553	-0.420090578725056	3.49473877510565e-16	-0.015949710883284	0.767843899880709
BRCA2	blue	0.363130334304814	3.41837309623557e-12	0.210021648344488	8.4681749962863e-05	0.436040115828444	1.91592651488088e-17	0.216895986853958	4.85485861464369e-05	0.0315740690182177	0.558897662420155	-0.141947955774666	0.00828130682726726	-0.0947833002271692	0.0787318092970211	-0.250854726926981	2.37982069901837e-06	-0.0045239837850137	0.933275290501332
ARHGEF39	blue	0.453477697495874	6.69075466007758e-19	0.255575334525275	1.50938663302437e-06	0.467242620506289	4.1202529819433e-20	0.203019866618196	0.000146543166012833	-0.186477496847908	0.000498272354178992	-0.236872273903317	8.70012968285293e-06	-0.0994336694051822	0.0650710385072907	-0.326327867161165	5.29533277931038e-10	-0.016485849813326	0.760274383796267
DNAH6	blue	0.155444884133996	0.00379889304712708	0.0760512723488077	0.158685874664393	0.186302735258123	0.000504487848872095	0.322671036893866	8.43560727550758e-10	-0.034756393645298	0.519949758382879	-0.115849005681482	0.0314573774391586	-0.0406754775425158	0.451399895712548	-0.141950893990491	0.00827995757604559	-0.0311002560723617	0.564814984072852
ZNF473	blue	0.383602122786546	1.54060140604331e-13	0.157856550151916	0.00328352148684435	0.63774357758781	8.74874559744858e-41	0.256328198646788	1.4024939252046e-06	0.090550242625735	0.093104621181644	-0.0900127426677992	0.0950708723338898	-0.122166235757029	0.0232434905890253	-0.246433778754263	3.61577894493611e-06	-0.0682689294165402	0.205902425026796
ESCO2	blue	0.579550769051348	2.42000877450276e-32	0.364559298015122	2.77278295111445e-12	0.571971829135677	2.30056653356662e-31	0.059820715549405	0.267827031203076	0.132433217829171	0.013825606433949	-0.21745216969679	4.63755322337054e-05	-0.183937242943301	0.000596011280663869	-0.423107811520731	2.04149701269605e-16	0.00636996310868989	0.906155919060554
CENPU	blue	0.519521184791238	3.05403465828295e-25	0.309253634821817	4.41771577605147e-09	0.546291742218114	3.12121494649874e-28	0.125534351448497	0.0196760370283947	0.103318862577304	0.0552084987217407	-0.17986745475998	0.000790279342831488	-0.108215415080875	0.0445775051034513	-0.433342103384061	3.16521771609527e-17	-0.061021902917879	0.258319622978476
TMEM38B	blue	0.443243414105439	4.90543510502229e-18	0.221032241972079	3.44390261314337e-05	0.450623239974401	1.17416109174252e-18	0.0443048391062589	0.412021079786599	-0.0225426355693603	0.676499728071875	-0.170522647049394	0.00147713683410338	-0.15987766988093	0.00290138744085457	-0.293817814263548	2.68490862149773e-08	-0.0381838434884295	0.479617886269299
SMC4	blue	0.520477685645378	2.41291038274986e-25	0.2475364816843	3.25994277894994e-06	0.709433727413523	4.59776971160525e-54	0.329883049548094	3.34726340698203e-10	0.0932505739267231	0.0837130551920424	-0.197924634378982	0.000215932018318821	-0.0895320428875944	0.0968572645629293	-0.398626924306564	1.37419741730762e-14	0.00602901540568155	0.911157550442312
SNTB1	blue	0.180471775014405	0.000758140458462517	0.0548514538534174	0.309682740046138	0.360650979939737	4.90314599529214e-12	0.164012454039154	0.00224265827428463	-0.156165385166445	0.00363773995530321	-0.0758321712148328	0.159892683094443	-0.0518782914066104	0.336679664136368	-0.140856425684065	0.00879630553743981	-0.0203918548588554	0.705856658599161
LCN1	blue	0.0719878090891418	0.182206215159091	-0.100237787468518	0.0629189700294903	0.0381178641647565	0.480377906442176	-0.0362792068202182	0.501818061785177	0.00770104495580764	0.886666482284982	-0.0132337875585629	0.806514249744329	-0.0153340090406119	0.776563964540992	-0.00645706678062181	0.90487871250584	-0.00735702670791305	0.891697475792639
XPO1	blue	0.506057008130432	7.79061740226441e-24	0.197749061825089	0.000218798334232876	0.772594334146149	1.18332302517619e-69	0.542962154392862	7.60276345749673e-28	-0.00920983509102114	0.864657926015916	-0.215463570998587	5.45960781125728e-05	-0.127012445443961	0.0182672694892405	-0.365752858669203	2.32616637290572e-12	-0.0387827620315295	0.472748868169651
QPCT	blue	0.00289376678863508	0.957290207647172	-0.0269464763205391	0.617932476743235	0.175139594521401	0.00108866259205976	0.0981260815409901	0.0686993568751827	-0.0373882459221557	0.488825836359449	0.0669271047174056	0.214977265949388	-0.0322124062486278	0.550973350939184	-0.00516322545701233	0.923873816428046	-0.0341906310998404	0.526770818098403
ANK1	blue	-0.0212695210287518	0.693821314084504	-0.0097013340196002	0.857510148995759	-0.0172915079030928	0.748942700629131	-0.0710487902877528	0.187990309507068	0.100113737211147	0.0632470937076171	0.052981974793252	0.326487074539822	-0.0311807478054558	0.563807632358751	0.0161579686202329	0.76490093453905	-0.0106122007409155	0.844294716623584
E2F1	blue	0.543498747454127	6.59099194540461e-28	0.24209944630879	5.40765561667043e-06	0.680523408530978	2.98349196546509e-48	0.136687187636185	0.0110353548135329	-0.0495157031814054	0.359175088458481	-0.173667141148188	0.00120092174899862	-0.142663184812602	0.00795858910343633	-0.401131282472296	9.07504453503916e-15	-0.034610939264991	0.521699073704698
TMEM241	blue	0.198073629966504	0.000213527159567839	0.145182356443894	0.00690935972691973	0.316009267506289	1.93913473225182e-09	0.160704001430155	0.00275714751722508	-0.233302346206751	1.1964279545765e-05	-0.035299384096809	0.513446163456422	-0.0106366225051899	0.843940972828687	-0.172677974991691	0.00128221218887237	-0.0431619711559409	0.424197081783309
TNFRSF11B	blue	0.0296565379340735	0.583027852732835	0.0697409939740062	0.196269144830206	0.136103945159297	0.0113857841837739	0.208030257762137	9.91605430149284e-05	-0.138187974951035	0.0101771221640772	0.0125601986958233	0.816182443817112	-0.0159489689845017	0.767854389907729	-0.0813197211634792	0.131692121932397	-0.0223455271329704	0.679170678904452
LGALS9B	blue	0.0203061678406559	0.707035668863717	-0.0239907494979901	0.657002752499716	-0.184973142760492	0.000554185382143697	-0.0334155975067695	0.536188204193045	-0.0602961988878973	0.264035333505361	-0.15720490511407	0.00341612870520712	0.128125272384521	0.0172654474101803	-0.0802413703097756	0.136907205620277	0.0337417206425606	0.532215241366716
SCGB3A2	blue	0.054012821615494	0.317149379352786	0.0654461817393878	0.225322031244262	0.0360690180403305	0.504300742181546	0.0294100660753506	0.586164201270568	-0.00364774555851666	0.946177137565048	-0.0787802357960425	0.144224761444432	0.0608388148413637	0.259753520921604	-0.0336468414359647	0.533369565297142	-0.00439660886764156	0.935149772477105
PTCD1	blue	0.349580451169511	2.36376189910546e-11	0.169268225462908	0.00160274531938909	0.394375764028829	2.75725444477535e-14	0.256414674054786	1.39069068263959e-06	-0.181514835435933	0.000705496187719986	-0.202700385050268	0.000150191064136941	-0.0906973427532665	0.0925722095655057	-0.287237518877376	5.6132700387869e-08	-0.0457720548937392	0.396695886559833
MCF2L	blue	0.0317541865774263	0.556656113253133	0.0170091962800283	0.752907451001013	0.161930110340819	0.00255511777460349	0.363863443164767	3.07071228757849e-12	-0.267081048760713	4.78965325946026e-07	0.0187953128570877	0.727936931163105	-0.0844661121536654	0.117349976928026	-0.0729389393846069	0.176482564588718	-0.0358397015281112	0.50701669231048
CEP55	blue	0.57388707747043	1.30941488526934e-31	0.312185763892802	3.09812112261489e-09	0.620601528556111	4.10718155519571e-38	0.0899914825404679	0.0951493205998971	0.123553416818247	0.0217116115602302	-0.161326660638614	0.00265280214329524	-0.157338230862856	0.00338860892200854	-0.479546379099854	3.0591354529087e-21	-0.000643956691577222	0.990491390633516
XRN2	blue	0.337479840608046	1.23122814354272e-10	0.179837355717458	0.000791912514346199	0.576734682290072	5.62585939584104e-32	0.341957676543784	6.74070353276296e-11	0.0186732100334574	0.729635186965771	-0.0963036010473394	0.0740308894445717	-0.167848730046843	0.00175664116511767	-0.256825036655833	1.33596389539306e-06	-0.0548225804876545	0.309937872250526
MYOM3	blue	0.0760151381712103	0.158884427517916	0.0837232256463018	0.120620988323559	0.269878862565133	3.59336797655533e-07	0.24215583255963	5.37967125433127e-06	-0.154107226703751	0.0041153091612691	-0.0156132878719624	0.772605045417204	-0.0297986557385919	0.581222956201384	-0.0795701239097754	0.140232682316977	-0.0356405613251784	0.509381436712771
KIF18A	blue	0.582194449800124	1.08799887928142e-32	0.264358916158633	6.31505895026007e-07	0.768016578973398	2.33081447028637e-68	0.300250900758831	1.28195094742283e-08	0.061610720847106	0.253745235041585	-0.210711008201878	8.01511401232963e-05	-0.139144160113696	0.00966168223603951	-0.420650024273186	3.16448412331786e-16	-0.0207562019464915	0.700851301639535
AMOT	blue	0.217349600132983	4.67692461816499e-05	0.107769795727095	0.0454679249371976	0.383706173594823	1.51566745400979e-13	0.143441371375207	0.00762024432099212	-0.0607212461280373	0.260677175856896	-0.125791039035585	0.0194248143151761	-0.0704122473795907	0.191987238742938	-0.1191384360027	0.0269146313056357	-0.0245049566501868	0.650134315707702
C19orf45	blue	0.130582083187861	0.0152220416278026	-0.0502919123064053	0.351682837484239	0.156897872045965	0.00348027538635257	0.165697840250394	0.00201573768817845	-0.168906067525886	0.00164078868566793	-0.104325283139204	0.0528665482435698	-0.0716889558723334	0.184032632808221	-0.0720269411332181	0.18196805730003	-0.00794617702104005	0.88308438104769
MPHOSPH9	blue	0.373364626020007	7.45970101755711e-13	0.0585121510094153	0.278453729966064	0.592999879886783	3.83790324019090e-34	0.352290714208525	1.61737355146249e-11	0.184645219562641	0.000567121725233158	-0.100364215238485	0.0625860005877018	-0.120359416344692	0.02537822300044	-0.200566341233926	0.000176828556925019	-0.0340222754660997	0.528809326772357
MSTO1	blue	0.312766099996308	2.88667721413768e-09	0.161800946982641	0.00257574650111694	0.403453749341875	6.15706223865155e-15	0.367951106877797	1.68008616485276e-12	-0.228047697186498	1.89503042419898e-05	-0.152285599230241	0.00458448775945728	-0.108765747343966	0.0434981095997052	-0.304875455307829	7.45017625455428e-09	-0.0104638106874968	0.846444783033054
LRRN4	blue	0.0239710882921546	0.657265952011541	0.0452310615661316	0.40230631846908	0.160471367632376	0.00279708059935025	0.14294012525517	0.00783667404524068	-0.139099005793338	0.00968549166460514	0.0105739706367408	0.844848533892288	-0.0360460509022618	0.504572412789433	-0.0389743964710225	0.470562447389255	-0.0388819845943873	0.471616110554006
TYMS	blue	0.549078955321285	1.47001999906107e-28	0.285337842418409	6.92098179325849e-08	0.595624587689344	1.67087943249194e-34	0.101391227902219	0.0599346037261917	0.201194054796935	0.000168566476954708	-0.145268070944591	0.00687594490300488	-0.160565756146742	0.00278081523093055	-0.415312664971939	8.09757902857893e-16	-0.0123227232425479	0.819597723898583
HSF2BP	blue	0.150366091427765	0.00513057348334341	0.0280494119459731	0.603617054824352	0.312133551427976	3.11786433789704e-09	0.234493275748728	1.07639114060296e-05	-0.0932389922808113	0.0837516399349254	-0.0417658334948992	0.439351977691529	-0.0110074207710302	0.838573932875774	-0.170220664607633	0.00150652113063303	-0.0298310343107956	0.580812112547615
FIBCD1	blue	0.0753374815176111	0.162642825952721	-0.0120621125085943	0.823349649102765	0.129190580379166	0.0163516954547686	0.0388935502045982	0.471484170742854	-0.113443070761543	0.0351810682682532	-0.0426648858799681	0.429557672391061	-0.0364547721673884	0.499749289283819	-0.072770539907949	0.177486107499523	-0.0242078170832395	0.654099745869807
JRKL	blue	0.214375409776552	5.96578307252234e-05	0.171032026945874	0.00142876080841842	0.360306811487451	5.15363806788198e-12	0.449025748824809	1.60481676656765e-18	-0.169895526953019	0.00153875717275134	-0.151282902288216	0.00486283885518493	-0.107655242240572	0.0456992176284487	-0.251514302724193	2.23434310392632e-06	-0.0319720372457231	0.553950821658392
CLPB	blue	0.329530769211688	3.50383665640374e-10	0.271503383737291	3.03659355177103e-07	0.479585367735293	3.03352175910739e-21	0.132629986560701	0.0136840079916228	-0.105970314338365	0.0492168059723782	-0.0782663880153922	0.14686793095507	-0.124466240457077	0.0207519839481467	-0.19701208217535	0.000231222299687543	-0.00708535695754567	0.895673509700294
KCNH8	blue	0.0322577614198695	0.550412412917289	-0.0571185929330093	0.290080825206321	0.168469174684817	0.00168778299095122	0.352801406099729	1.5051570643194e-11	-0.263532719449025	6.86369543325908e-07	-0.0990706360929933	0.0660622448850341	-0.0351406501465425	0.515343006811722	-0.0588611779308285	0.275591782626555	0.00136659839810205	0.979822591182289
TONSL	blue	0.542646396833106	8.26828551546943e-28	0.248665715417197	2.93033022566155e-06	0.62787067534572	3.16963028329068e-39	0.251150650092134	2.31346523713206e-06	-0.0748608759687848	0.165325889779186	-0.202300139694428	0.000154881276729077	-0.13091009875586	0.0149659347270644	-0.418386598319079	4.72316151565358e-16	-0.00482698979663544	0.928817675455464
CCDC15	blue	0.37929650599883	3.01110794492025e-13	0.0954309676587729	0.0767004052202688	0.55863629485327	1.0530901187138e-29	0.344499122077659	4.76805127272337e-11	0.00166061022972437	0.975482836171948	-0.175211255491424	0.00108345405776752	-0.038385734684718	0.477296350567003	-0.278200523460641	1.49930906575499e-07	-0.0170102468054857	0.752892685440542
GEN1	blue	0.50077399812503	2.67112438815895e-23	0.124646442636159	0.0205669558745431	0.643468296115386	1.0270400655397e-41	0.543807921510157	6.06967015549445e-28	0.0623115768693684	0.248374022220966	-0.228750453076	1.78309297405308e-05	-0.0901501996968152	0.094564910483565	-0.413589576223654	1.0928138921357e-15	-0.00977974337709791	0.856370915756433
CACNA1D	blue	0.0427077858021587	0.429093498332339	0.00239050796948358	0.964712593008969	0.261887688798561	8.09530630971167e-07	0.401538433662255	8.48024610746735e-15	-0.155269776031423	0.00383902229141933	-0.0545434106223587	0.31241181264793	-0.0930295327623585	0.0844519407041858	-0.061577859541013	0.253999037991861	-0.0245670394029377	0.649307039454415
BUB1	blue	0.671254867019302	1.5803861381156e-46	0.38061145240155	2.45638883089838e-13	0.852949555637353	7.27222322597564e-99	0.273268616121957	2.52577859912656e-07	0.124372692345082	0.0208486057465052	-0.189535092448837	0.000400400514617268	-0.18398658485429	0.000593954452023288	-0.519752757257193	2.8848850698586e-25	-0.0138404068388965	0.797832364451349
RAD51AP1	blue	0.624506156908155	1.04613991480037e-38	0.350623341324148	2.04351977655336e-11	0.693513908762329	8.87756795303551e-51	0.290074735367267	4.09372391193473e-08	0.0575270587012613	0.286639596442043	-0.248110828344721	3.088105411868e-06	-0.169975191905683	0.00153080074881339	-0.466858238835902	4.46144984468617e-20	-0.0272397155397727	0.614111987579437
CAPN9	blue	-0.0557393133557412	0.301904829151415	0.0232658491668774	0.666734580053274	-0.182954904387671	0.000638359348038299	0.0597288036594719	0.268564249659387	-0.124841077124898	0.0203687195686884	-0.0287078931338076	0.595141771700675	0.0696488919561675	0.196862053185766	-0.0566592990706496	0.293983208147757	0.00984659641049935	0.855399823015
MPZ	blue	0.00609637268690392	0.91016914903771	-0.0190633344869022	0.724213848005829	0.1207619872933	0.0248884991860464	0.00281747446144285	0.958415194849656	-0.00142327836488166	0.978985917587687	0.0186992068664338	0.72927350144998	0.00318724322821773	0.952963488082786	0.0309188811135887	0.567088040468171	-0.0056385191615241	0.916890345706426
SRGAP1	blue	-0.0717876242423533	0.183428142447877	-0.0850083786173828	0.115006399599796	0.0833722241821221	0.122190997626091	0.296824584613088	1.90481422957008e-08	-0.00496006738139168	0.926860624286601	0.0893315248650687	0.0976102915421544	0.0642257485356305	0.234109424394589	-0.0479588703716028	0.374500579289851	-0.0669515634309491	0.214809322778284
UBE2T	blue	0.729377285148237	1.65380457128621e-58	0.440248372797209	8.67778506988907e-18	0.712875521021572	8.37087438044773e-55	0.0863311798285216	0.109443234599552	-0.0250396111198205	0.643024011558078	-0.280648336257958	1.15295852329294e-07	-0.195004462728722	0.000268491414775459	-0.580408266998859	1.86874510488418e-32	0.017395965678463	0.747477374964897
CCDC86	blue	0.519483411211359	3.0825390328697e-25	0.301183268241981	1.14995881073703e-08	0.560972798970379	5.45651088984966e-30	-0.050977276131676	0.345150016433458	-0.0448919241292884	0.405847413264614	-0.13646062601929	0.0111703302332327	-0.0865557390787281	0.108520219791002	-0.381113461690116	2.27212531054564e-13	-0.0195226641515235	0.717848429431867
RTN4RL2	blue	0.0546305275150164	0.311638415878385	0.0762641669231142	0.157519840018197	0.109152730105155	0.0427523343009834	-0.0269081740932047	0.61843226369833	-0.0126141555622687	0.815406938937963	0.00681798712255747	0.89958916165186	-0.0229702507707061	0.670719205733969	-0.0306048962735345	0.571033297095257	-0.0182569381271037	0.735434751323785
DEFA5	blue	-0.0330550373875731	0.540597924316331	-0.0144111076660804	0.789687186535977	0.0626160597324666	0.246065381181742	0.0525337798325738	0.330601863709318	-0.0236093451445462	0.662116039261472	0.027060652285029	0.616443695649911	-0.0164603876208155	0.760633363526978	0.0116899826727756	0.828714033194548	-0.012237148968286	0.820829259117464
BAG4	blue	0.263272548726177	7.04573072070433e-07	0.14647026987738	0.00642227679746979	0.321448497854767	9.8428609309262e-10	0.026991950495722	0.617339335091896	0.105468853247775	0.0503063739840552	-0.077285179948511	0.15201738128648	-0.0575629198139685	0.286338791046252	-0.189169172718297	0.000411090982955225	-0.0529789891665433	0.326514374901161
FANCG	blue	0.441519204832128	6.81698414631447e-18	0.204737362125659	0.000128314887566709	0.492152588724646	1.90653423955498e-22	0.0863064121308513	0.109545415477697	-0.0106292247193665	0.844048124796883	-0.139516515865597	0.00946731488165017	-0.0807701780393509	0.134330319313327	-0.318975865783088	1.34191501515649e-09	0.00430407905519499	0.936511690029172
TMEM63C	blue	0.073895078890994	0.170864349272786	-0.00395156913049867	0.941701834789859	0.17258915822682	0.00128975326560389	0.0460268996141193	0.394069360576242	-0.0771569300549813	0.152700436277037	-0.00668397415471022	0.901552713907776	0.122384737311738	0.0229961673183744	0.0499326446004702	0.355138285971116	-0.00593688486032282	0.912509696332377
SNCG	blue	-0.304029898221377	8.23325703385976e-09	-0.203406072583447	0.00014224429564868	-0.246834332883922	3.4824355733252e-06	-0.0708123848700528	0.189467530438606	-0.0712950135968675	0.186460754313839	0.106991733772156	0.047058390966784	0.139528226307925	0.00946125882654538	0.206683660475117	0.000110236959517794	-0.0130236512300717	0.809527306724867
ERI1	blue	0.290217096960748	4.02902195387751e-08	0.228499560905919	1.82231602934904e-05	0.292459532691813	3.13120061425174e-08	0.0111377651418573	0.836689052275592	0.188022680608342	0.000446329343060043	-0.0568644267931612	0.292236033055721	-0.11665518095972	0.0302874024777077	-0.258165110458882	1.17124883522947e-06	-0.0243792924671206	0.651810152422819
HESX1	blue	0.159621501482058	0.00294747559496391	-0.00325904645162153	0.951905099284551	0.23824374159385	7.68765848976517e-06	0.313922164734675	2.50636137421886e-09	0.144108446615521	0.00734049144538833	-0.181788174210529	0.000692271062237041	-0.0109438605642745	0.839493397970318	-0.122398640063994	0.0229805080023452	-0.0729160806650056	0.176618539015033
SAC3D1	blue	0.482312531092896	1.68021295518379e-21	0.190593247286483	0.000370923549607682	0.475588905788855	7.14213549159993e-21	-0.0284967048595948	0.597854073409557	-0.0885502086338269	0.100588986454193	-0.160122807180914	0.00285789812014973	-0.125625637842591	0.0195863722870597	-0.338228990281392	1.11393149248719e-10	-0.0180119084053736	0.73885560145227
PRIM1	blue	0.586760901498695	2.68789011132764e-33	0.318050489665352	1.505863840982e-09	0.732067783475639	3.8770024347848e-59	0.156695732612627	0.00352310097760302	0.18544233361182	0.000536151470684342	-0.173517395629477	0.00121291551341741	-0.158478487881028	0.00316133168946738	-0.374204644943417	6.56771518129263e-13	-0.0382206910224854	0.479193721497319
PVR	blue	0.165122774871728	0.0020906925519026	0.191869433611225	0.000338061788843438	0.202907015682639	0.000147822124113485	-0.00629960086148361	0.907187821686579	-0.00967455729554861	0.857899263927801	0.0176384016663429	0.744080008908536	-0.0607582484025484	0.260386231317628	-0.130036744382751	0.0156563382505548	-0.0288398683113521	0.59344965232028
FOXE3	blue	0.18960806065207	0.000398299889531444	0.184686506736812	0.000565477706970796	0.304828946670925	7.49130681129993e-09	0.223897937566093	2.70438633594278e-05	-0.0832576007840598	0.12270713149294	-0.0484958073181051	0.369170075511759	0.00129489604851109	0.980881047176631	-0.132410921060681	0.0138417325736951	-0.0300522501217345	0.578008788556927
CHIA	blue	-0.0685865751962118	0.203795329197866	0.00312441273431724	0.953889685513244	-0.0788600103026072	0.143817687545402	-0.0179639430187192	0.739525849442976	-0.0638449814300859	0.236899869431517	0.0451557729249465	0.403090845699309	0.141284889132292	0.00859084793010047	0.0112412705825586	0.835192947490142	0.31038986370301	3.85197060214013e-09
PGA3	blue	-0.0618838521351603	0.251642518319195	-0.0386154077744619	0.47466281389406	-0.069408518443564	0.198415610726286	-0.0622819959971671	0.248599110791463	0.0127083264972662	0.814053881689602	0.0837402061163579	0.120545436165123	-0.00433061182174181	0.93612114339565	0.0370512602089733	0.49275438595534	0.845974140738584	1.08673236785909e-95
NFXL1	blue	0.450868094510068	1.11909144190742e-18	0.268409315505337	4.18051857448844e-07	0.609261178493122	1.95912456643862e-36	0.364947847689528	2.61890717072158e-12	-0.0189374544871087	0.725961642027208	-0.163312341572678	0.00234359163010196	-0.107193567619308	0.0466414038747964	-0.380862155241083	2.36261155097007e-13	-0.0603703638992564	0.263447250970425
NPFFR1	blue	0.0416303979056651	0.440838402555397	0.0384055964134311	0.477068292900596	0.121518682572593	0.0239900104001225	0.237301384530227	8.37044340666428e-06	-0.0386436974859806	0.474338981574267	-0.0223955567039028	0.678492363311402	-0.0535939400773225	0.32092248345441	-0.0906688854725483	0.092675017026026	2.62525311906278e-05	0.999612348251748
PRAME	blue	0.070936151577443	0.188693093533656	0.00842585016281993	0.876081891574446	0.324083194241637	7.05251731872844e-10	0.166571784044632	0.00190651803344735	-0.0639727809833007	0.235960694936342	0.0480754893612736	0.373338820945514	0.0186300961889185	0.730235147922308	-0.0404637754093599	0.453760490183362	-0.0258799013948024	0.631914790380408
COCH	blue	0.244005448622699	4.53459202587701e-06	0.145121645528994	0.00693311497659398	0.352069508713509	1.66847422789776e-11	0.186102072782942	0.000511713244611489	-0.0950921956899064	0.077757589556933	-0.0950411274731684	0.0779179748871083	-0.0517032931201664	0.338314302571208	-0.151999508918481	0.00466240461428066	-0.011373135968749	0.833287778353252
CDT1	blue	0.630954487644408	1.04731940283108e-39	0.342194694772979	6.52739020593191e-11	0.558408113671211	1.12261636057248e-29	-0.147971359992116	0.00589355734515939	0.100820783019719	0.0613956093537543	-0.1934151096584	0.000301894434474993	-0.155968623372838	0.00368112340588969	-0.452441465182025	8.21125457808493e-19	-0.0167813179070937	0.756112492294708
LINGO1	blue	0.0722679745269073	0.180506193936835	0.0171213614127166	0.751331433850454	0.317216863348513	1.67007811039917e-09	0.116269700842079	0.0308421089513098	-0.125329003012314	0.0198790430104756	0.117585459814016	0.0289837706042058	-0.0470302856465469	0.383830357530143	-0.0428764102657413	0.42727180931729	-0.0157374984774474	0.770846181627465
GRAMD2	blue	0.129385403903847	0.0161892437692149	0.0318059328354518	0.556012942768662	0.258335833163562	1.15171789092796e-06	0.286927921913371	5.80877654924006e-08	-0.126299314920931	0.0189355816763474	-0.0947270610138163	0.0789102406209544	-0.000353788537794266	0.994775902789723	-0.143617594799731	0.0075454310672734	-0.0445127523450356	0.409828391473145
KLHL11	blue	0.15692826052205	0.00347387817821719	0.0939197822993994	0.0815077855766092	0.272324193402448	2.78780395950538e-07	0.180107813089131	0.000777348753608343	-0.0312784419319214	0.562586152158806	-0.0610909248037738	0.257780482331207	-0.061932614691633	0.251268393682347	-0.0712953580567889	0.18645862093873	-0.0356485697560605	0.50928622757742
ANLN	blue	0.532398324212239	1.20115388092611e-26	0.267203039027917	4.73033489402673e-07	0.65435090681316	1.53856025490031e-43	0.192440891768741	0.000324244084276954	-0.0444542723644692	0.410444432000326	-0.170047766775422	0.00152358529398842	-0.13160868924045	0.0144330552879958	-0.470302857676782	2.17910646383612e-20	-0.0273857051319631	0.612213823632948
ARL5B	blue	0.305696526518364	6.75905028218633e-09	0.227968363111335	1.90807759345874e-05	0.518654272823167	3.77870157922742e-25	0.283599869253746	8.37120535890682e-08	0.0908324162597767	0.0920854730699064	-0.0530776332318841	0.325613162110364	-0.0333300175835917	0.537233229553274	-0.317923538366714	1.52981935594685e-09	-0.027408222557434	0.611921281057901
CCNB2	blue	0.71950871766571	2.92279590666774e-56	0.427450848931743	9.32740154646257e-17	0.748352375357371	4.03390957285879e-63	0.150118487132861	0.0052051203198574	0.0194736475197864	0.718526785249741	-0.248437843827292	2.99416773894867e-06	-0.19436472395336	0.000281498840646608	-0.56140607119209	4.82741773111809e-30	-0.0118980188893347	0.82571411988766
PTPRU	blue	0.0199689281753371	0.71168269214621	-0.0240898653873157	0.655676559085534	0.225193851122034	2.42183591321121e-05	0.17037641342332	0.00149129975141137	-0.137920527496351	0.0103255876753925	0.0785143615907966	0.145587816769367	0.0329204166788652	0.542248977513799	-0.127095054377627	0.0181911972316491	-0.0454195044075923	0.40034669565621
CPLX1	blue	0.206867010502538	0.000108663288689438	0.0969013060215476	0.0722464295747183	0.210918632444054	7.88319378109298e-05	-0.0188796986798376	0.726764034918702	-0.125392015591959	0.0198165564857353	-0.0615668528782143	0.254084086814904	-0.0625784153802538	0.246349992935304	-0.1181062294879	0.028275214843991	-0.0230564644888413	0.669556097729017
PDCD11	blue	0.428141589749609	8.22625330654467e-17	0.153157997651295	0.00435408562973422	0.605213797415659	7.4969218057904e-36	0.250007643134194	2.5799713771213e-06	0.0766288877518048	0.155537284504319	-0.108179128603878	0.0446494594117847	-0.074502988172382	0.16736233131363	-0.28183723534836	1.01392832902005e-07	-0.0421686592321451	0.434947881701823
SOX12	blue	0.214575812148502	5.86935759682058e-05	0.0308045168500974	0.568523534534946	0.40583458704064	4.12376508898252e-15	0.131886042079942	0.0142261575526306	-0.144710136244648	0.00709606683471346	-0.0145207816148219	0.788124481584054	-0.0569689676039607	0.291348283704909	-0.091838868676329	0.088522866006702	-0.0576623148178278	0.285506169138291
WDR12	blue	0.514996625341032	9.21676640270937e-25	0.405095598147425	4.67170622644724e-15	0.625274412597514	7.97506938000873e-39	0.252210535024621	2.09001983312922e-06	-0.067232915983043	0.212884213115927	-0.165752055007922	0.00200879943632459	-0.156838025749605	0.00349290510582138	-0.391372198286472	4.48275890251223e-14	-0.0438678935334958	0.41665169564942
KIF14	blue	0.594484069187679	2.40039476169263e-34	0.275375271244017	2.02390024075135e-07	0.832028323350542	8.59278341112119e-90	0.391444278321154	4.43103552217595e-14	-0.00309299458186374	0.954352850390924	-0.180408103378247	0.000761468777745803	-0.156584257570716	0.00354692195643455	-0.464784154922614	6.84172318733943e-20	-0.0069403111849129	0.89779740845038
EZH2	blue	0.652448496539611	3.24695594590509e-43	0.265611293603465	5.56288816371068e-07	0.733424452904418	1.85320253525937e-59	0.319624859434676	1.23741092469513e-09	0.140688022246457	0.00887824781794889	-0.251604518373365	2.21511863252661e-06	-0.156736167833095	0.00351449630181369	-0.507782142640325	5.18567394091625e-24	-0.0219306786245725	0.684805240369045
UBFD1	blue	0.123942583355466	0.0212978870158416	0.0571049327578991	0.290196385424495	0.454154295565589	5.8511669730802e-19	0.117706271036471	0.0288180541132954	0.143713886903293	0.00750482919379844	0.126101881999172	0.0191243284079661	-0.0807659940350312	0.134350560430785	-0.0969413756570023	0.0721280661188143	-0.0298519205806497	0.580547163705304
C19orf84	blue	0.101931622456735	0.0585771568729989	-0.00969425829921482	0.857612968848832	0.253876721508746	1.77993976783212e-06	0.219287358085392	3.98386777042077e-05	-0.0470055612781753	0.384080691343592	-0.0416611895442384	0.440500208114233	-0.0148657628860905	0.783214527013541	-0.061169042318249	0.257171232309818	-0.0197747407562625	0.714363373576534
KCNJ11	blue	0.209425207810749	8.87950239250851e-05	-0.0625623126639633	0.246471808334706	0.306151637809631	6.40314639560776e-09	0.155651170839516	0.00375210578322785	-0.069748733375006	0.196219381689166	-0.0935890432453562	0.082591745466803	-0.071358095249246	0.186070364357573	-0.117570492072267	0.0290043585708333	-0.0323129075354001	0.549730760993609
TPSD1	blue	-0.147172754541759	0.00616977231855626	-0.0786904658808955	0.144683890873878	-0.180391710841977	0.000762327851571246	-0.202782974374523	0.000149239972292139	0.107025988791748	0.0469874011796805	0.0679693517520718	0.207904063037529	0.0478984017183392	0.375103843204294	0.0801457929486737	0.1373769801719	6.82002643821796e-05	0.998992937268648
CASC5	blue	0.579176884029111	2.70809396797719e-32	0.274161744772737	2.29988985623519e-07	0.730769128580656	7.82582540782852e-59	0.314031633547573	2.47297823901974e-09	0.166973965530235	0.0018580975092521	-0.187912585853336	0.000449856934574236	-0.164905755407434	0.00211963450259989	-0.440958014187205	7.58460124966759e-18	0.00721367601070049	0.893795159506143
ZC3HAV1L	blue	0.20104795225296	0.000170456573710583	0.203025153010278	0.000146483509567878	0.432498668574723	3.69966939733904e-17	0.115691342025753	0.0316906464507152	-0.0600645841116683	0.26587769505482	0.0665651234025917	0.21747379477816	-0.101828663035535	0.0588338076393956	-0.101408439264838	0.0598909725624572	-0.0248027402325197	0.646170162666297
DEPDC1B	blue	0.531282819200425	1.59854100745631e-26	0.335848508696742	1.52973477248038e-10	0.574444192266967	1.11065583377833e-31	0.133294832966358	0.0132149619864337	0.061530894978859	0.254362072132459	-0.215361292362482	5.50540149070069e-05	-0.171225890388484	0.00141073472856289	-0.407759900335229	2.97509189198572e-15	-0.0276217653707273	0.609150036729486
CCNB1	blue	0.673904410239231	5.15631918200115e-47	0.402287575403918	7.48400395857525e-15	0.636856344999757	1.21444322079682e-40	-0.00115690611996152	0.982918120082235	0.110720953972895	0.039839390122113	-0.202231651550397	0.000155697469066908	-0.177815181509543	0.000909057152258485	-0.515999265881786	7.2259345438681e-25	0.00971519153981695	0.857308787330108
ZNF281	blue	-0.041450365348905	0.442818721151556	-0.116439815915284	0.0305962516013499	0.324817354199045	6.4232157303875e-10	0.160888048663814	0.00272592277355004	0.187866699218347	0.000451334841816298	0.388004642884495	7.68512421633925e-14	-0.124776166878285	0.0204346457948841	-0.0201397250680965	0.709327835961453	0.00837445244158212	0.876831767283895
DIAPH3	blue	0.546885568066807	2.6601812405297e-28	0.304457906491893	7.82740788483105e-09	0.719372556696214	3.13421648052818e-56	0.224622798008066	2.54271287975675e-05	-0.0302995556761777	0.574882369519556	-0.172283683124162	0.00131600217428418	-0.1458801513007	0.00664150422142414	-0.377553440563553	3.93852929448579e-13	0.0174579626618289	0.746608115090213
NUP58	blue	0.50526004926742	9.39494054216417e-24	0.30554855541573	6.87883800059309e-09	0.634509259499028	2.87690599108652e-40	0.217625376526803	4.57177713812729e-05	0.0609193348115899	0.259122235111462	-0.130225639297685	0.0155046930688424	-0.152152705910115	0.00462053411197345	-0.361936778522364	4.06819665409946e-12	-0.00604889446304202	0.910865830653794
ACYP1	blue	0.361938813925406	4.06699194887527e-12	0.224728604649415	2.51989363142568e-05	0.350062832364813	2.20998061179228e-11	0.385303417448759	1.17898362251335e-13	-0.170696614812841	0.00146044859898742	-0.248501409485781	2.97622767005204e-06	-0.0378445663840565	0.483532989858771	-0.260855704980285	8.97327865769711e-07	-0.0254997545614108	0.636930546348595
NKD2	blue	0.145449649248366	0.00680563569953628	0.0313482609594393	0.561713977377682	0.264264806180976	6.37536154095732e-07	0.139209851928355	0.00962713635000129	-0.244813913055174	4.20641763253049e-06	-0.0451684953587858	0.402958210588459	-0.0335170122857023	0.534951138065645	-0.120962307441872	0.0246478624949979	-0.0284115113272925	0.598949798446219
UNC13A	blue	0.0651446309610384	0.22747113229539	-0.00343037059788894	0.949380103831598	0.186007138120137	0.000515164986108222	0.0694644798930083	0.198053131710281	-0.0903363199723239	0.0938832522473951	0.00572269703599713	0.915654173422241	-0.0153647004172476	0.776128613921229	0.0453617813095338	0.400946352217865	-0.00512402816586177	0.924450008848325
GRIN3B	blue	0.100247934808013	0.0628921915457009	0.0415960795466557	0.441215506634568	0.0976473838808912	0.070068370026936	0.0474620014386679	0.379475284452633	-0.0211369403448656	0.695634545925203	-0.0128296914662899	0.812310912778009	0.0497770674892654	0.356641228335215	-0.0598324758346088	0.26773280284353	-0.0104333200736635	0.846886711910695
PMFBP1	blue	0.143524396784026	0.00758491492897958	0.0769815592521274	0.153638215955755	0.195379285722053	0.000261133235708709	0.206405197596078	0.000112667967720218	-0.135358283861302	0.0118481029190435	-0.105894608855104	0.0493800232157419	-0.0427715725947061	0.428403866853342	-0.102575206672865	0.0569937710126581	-0.0227188523317999	0.674115297918886
MTFR2	blue	0.505182954272411	9.56642210010416e-24	0.359446406446276	5.83575473692731e-12	0.51737710040831	5.16522643931999e-25	0.207055035368723	0.000107071427063231	0.0180475592660048	0.738357559351494	-0.202161354299052	0.000156539411436376	-0.147927954675823	0.00590827993881588	-0.398347695053111	1.43895405183147e-14	0.00209763203389087	0.969033559016315
PTPRG	blue	-0.148688234500497	0.00565511737653035	0.0516583523343279	0.338734906584168	0.13973600902266	0.00935437453384423	0.127881238394475	0.0174809349041168	-0.0204604403970201	0.704913462214744	0.274486329996926	2.22271541059823e-07	-0.110674168106909	0.039923803099804	0.0764671359432721	0.156414198116207	0.0103885193903605	0.847536136903866
GPRIN3	blue	0.0428163871365222	0.427919738260661	0.0480118261439528	0.373972758306554	0.0821318329251512	0.12786683793533	0.0567910916937404	0.292859865399497	0.0685917983120642	0.203760812845626	0.0239806475212348	0.657137979778852	-0.0805332791590571	0.135480075345931	-0.0276257274770275	0.609098671192843	0.000896077353127776	0.986768890499086
CST1	blue	-0.0689287379348826	0.201543129438528	-0.0422826073423099	0.433706705739951	0.0374474990042448	0.488136810404097	-0.0489285358180164	0.364908479844711	0.0342070553373051	0.526572161775139	0.107532530461562	0.045948076657416	-0.0244876944938753	0.650364416853335	-0.033853844297858	0.530852742842182	-0.0114842166887272	0.831683658135432
ASF1B	blue	0.671430757533116	1.46766950362501e-46	0.322107082706121	9.05863850610042e-10	0.580870325878184	1.62524173078643e-32	-0.0316732125743973	0.557663288536622	0.0857454890432569	0.111879708861734	-0.246889941591222	3.46429894914574e-06	-0.164467482992825	0.00217920118588289	-0.527382762165211	4.30619472886149e-26	0.000450854735575084	0.993342637593118
MTPAP	blue	0.449334871306413	1.51085537274026e-18	0.249409584395601	2.73086383659416e-06	0.530855032842897	1.78321066860428e-26	0.353957133839646	1.2785042221856e-11	0.026598612649735	0.622478014883869	-0.203375593961865	0.000142579208444842	-0.172179916348139	0.00132502974601145	-0.301431107682962	1.1171473596828e-08	-0.0459352927011141	0.39501228729075
SP6	blue	0.211497585720719	7.52605090138837e-05	0.0899917884274506	0.0951481915340845	0.305273265330696	7.1071871700286e-09	0.106943746004274	0.0471579914190314	-0.075398330139945	0.162302644783604	-0.050289486992345	0.351706092921464	0.00198132124783608	0.970749816685089	-0.189280778182291	0.000407802585179717	0.00884573463046921	0.869960122940552
UBE2S	blue	0.436421497908062	1.78403125599687e-17	0.169666046627617	0.00156188860542818	0.483317659186179	1.34963777629063e-21	-0.128701259755451	0.0167660137837769	0.0445976770566995	0.408934751760378	-0.0413913022617878	0.443469503683194	-0.110294803785571	0.0406138629977022	-0.313461238556458	2.65178025057023e-09	-0.00945654749482435	0.861068617562645
ZNF697	blue	0.0990630576656706	0.0660830678699753	0.05947995833895	0.270567178543872	0.406983221302675	3.39477204475189e-15	0.180456279109404	0.000758949238221359	-0.0990169928021498	0.0662097545824919	0.101295484167732	0.0601777954106108	-0.052298053396096	0.33277937025617	-0.098036628182434	0.0689535058186502	-0.0328602505678786	0.542987692314461
DZIP1L	blue	-0.0828019031596111	0.124775864137789	-0.00324255130107938	0.952148232531663	-0.0491451832148255	0.362786434515326	0.0793099133799222	0.141538324822253	0.107330647052058	0.0463599679217126	0.0153386877095305	0.77649759410398	-0.0161212239824265	0.765419942151719	0.0264510847447721	0.624410112660987	-0.0247122666961094	0.64737351316294
VCX	blue	0.0749648740366735	0.164737619229827	0.0506778081262626	0.347994981673338	0.165835571162308	0.0019981539630011	0.0771755550269918	0.152601096186731	0.0367281136713927	0.496537365937319	-0.0172490906207236	0.749537985104399	0.014564452664703	0.787502464272982	-0.0273736154173874	0.612370916560166	-0.00831069337064677	0.877762143887796
COL26A1	blue	-0.00612147459428634	0.909800838720778	-0.016849534849975	0.755152600312015	0.166623163195774	0.00190026862237097	0.0702025232350918	0.19331765238018	-0.0155612329291361	0.773342507413145	0.0589198289092962	0.27511282508261	0.0456065408375581	0.398407357058048	0.0125174595974891	0.816796846555451	-0.0173577120007827	0.748013889510153
STMN1	blue	0.493872250056629	1.29394884330595e-22	0.194987450555811	0.00026882992923611	0.667901213015574	6.41601927918831e-46	0.171712932010362	0.00136636514288532	0.0174876265986827	0.746192310378196	-0.172838879208008	0.00126865357157199	-0.13166552622358	0.0143904424823882	-0.345496563346184	4.15867394542846e-11	-0.0225721727234909	0.676099827785659
CHAF1B	blue	0.622420539727417	2.17714515847237e-38	0.2821246901694	9.8282222788276e-08	0.67392923626516	5.10220683831902e-47	0.0599217700373735	0.267018080134377	0.175667836612032	0.00105080362884815	-0.192271482506566	0.000328284466810144	-0.165019500470412	0.00210442003252779	-0.444388890422891	3.93805890635399e-18	0.00340146011871541	0.949806155080091
STIL	blue	0.564149336561932	2.21338838977715e-30	0.345434959968244	4.19400301404795e-11	0.658262283504684	3.25693232108273e-44	0.282284792110587	9.65898155121339e-08	0.182230673261008	0.000671346734832038	-0.195827084688159	0.000252589311492755	-0.147751633728459	0.00596842591743578	-0.462319028468849	1.13299124859244e-19	-0.00824673918330997	0.87869553655084
DNM1	blue	-0.11608893963929	0.0311052010956802	-0.0728471808466826	0.177028857825605	0.12957586580385	0.0160317958947722	0.24403205255234	4.52341472419313e-06	-0.134195023749575	0.0126024604920917	0.156290874685175	0.0036103134413923	-0.0365182552447826	0.499002348185331	0.0597670781787795	0.268257084153669	-0.0172062193842145	0.750139791351975
ACTR5	blue	0.387724440296085	8.03543912658211e-14	0.155379143747086	0.0038139139579482	0.546259395223768	3.14847868393959e-28	0.319753565221454	1.21764593625358e-09	-0.18661405767198	0.000493465050207793	-0.183521140984277	0.000613620965375502	-0.103095121454501	0.0557406793973245	-0.298770050409829	1.52221960879544e-08	-0.0437584120722608	0.417816717531668
IGFL4	blue	0.158753892895346	0.00310855411048209	0.0287135394111608	0.595069333089398	0.339036403841979	9.99691289952061e-11	0.26276161974583	7.41678381002295e-07	-0.0897415076944128	0.0960755860443547	-0.0679010750635463	0.208362215295176	-0.0123978984969588	0.818516210613894	-0.107871149783819	0.0452641027130964	-0.0371546658505133	0.491547103328338
DAB1	blue	-0.0985346833932523	0.0675481928370936	-0.0225718190842179	0.676104615131178	0.0846026115513875	0.116756565237505	0.169886802567999	0.00153963080813394	-0.0162400311517749	0.76374220426676	0.153089707785358	0.00437173668236283	0.000549132690536793	0.99189150157855	0.0489790964898154	0.364412552477629	0.0149177101437079	0.78247592518585
DDX31	blue	0.510872206418042	2.48689373146385e-24	0.212121678842561	7.15815134370958e-05	0.624075257929588	1.21772392123892e-38	0.219350366803649	3.9630500353195e-05	-0.0338438485211288	0.530974137426606	-0.156520581235446	0.00356059425856528	-0.120647972271349	0.0250263633969014	-0.394601397614116	2.65787264451175e-14	-0.0278069109585429	0.606751825561024
LYAR	blue	0.510930671410278	2.45237820386158e-24	0.285315599599015	6.9379097597987e-08	0.492305788051037	1.84199046833125e-22	0.162567939267189	0.00245543836962701	0.0594581044879928	0.270743563515049	-0.169898872025007	0.00153842232722014	-0.150633660249527	0.00505109710356313	-0.376277693035691	4.78892976942307e-13	-0.0126800569758733	0.814460003129995
ENPP3	blue	-0.0289987309040404	0.59141571012131	-0.0693214681220497	0.198980421272516	0.0696017896354947	0.197165779375199	0.128481073717826	0.0169554242181169	-0.046094134523995	0.3933781631863	-0.0338636968222541	0.530733101721541	-0.00765305707566025	0.887367998760395	0.0415069651621051	0.442195590471055	-0.0106338017750507	0.843981828874677
SIX3	blue	0.0985792767263192	0.0674235209430408	0.0705885179436211	0.190874237365684	0.111524960284102	0.0384121639275776	0.114142312743066	0.0340620789438446	-0.0395857021199674	0.463625145844868	-0.103044342079	0.0558620515186133	0.00597781426750088	0.911908968101524	-0.0883884635843007	0.101214544305662	-0.0246574883432723	0.648102543533601
CHML	blue	0.272459364435581	2.74876003741149e-07	0.154402832995524	0.00404340355459954	0.588580724512579	1.53015293725475e-33	0.319564319068104	1.24681528187181e-09	-0.112229079683461	0.0371980245015805	-0.0245574010403231	0.649435446094465	-0.0735080077674251	0.173122471441713	-0.219897185440482	3.78665144050991e-05	-0.0395010404927304	0.464582517451661
RFC5	blue	0.578689651221777	3.13490795742192e-32	0.255898178036749	1.46262699747149e-06	0.699020805076738	6.85900196517527e-52	0.135874222674012	0.0115264855968927	0.157687206368872	0.00331752568329043	-0.168852321427454	0.00164650449361117	-0.161464987529782	0.00263011475218424	-0.401870037708589	8.02418620291435e-15	-0.0583588495825203	0.279717111537225
BAMBI	blue	0.174901143010819	0.00110616041670492	0.072391564466098	0.179759999762533	0.362000326812016	4.03074780464673e-12	0.113384898809857	0.0352755518383386	-0.0669119646116608	0.215081271083466	-0.0858765441001571	0.111330853071809	-0.0258532930176308	0.632265323303116	-0.11406580469927	0.0341830194162501	-0.0264572817188286	0.624328902173471
PROCR	blue	0.0511327175231978	0.343679151307481	0.196201795294945	0.000245641237920932	0.173682637538757	0.00119968682475548	-0.0185231266486973	0.731724417265703	-0.0216277608880215	0.688930614456022	0.0767782024904596	0.154731099103261	-0.0701378321402949	0.193729386534514	-0.127862997014884	0.017497136347094	-0.0125647940975515	0.816116388575725
MZT1	blue	0.510192886550905	2.92481119279432e-24	0.286292720240907	6.230670883527e-08	0.589597952452104	1.1150458492788e-33	0.172684970024712	0.00128161999332738	-0.110914202761045	0.0394923185918715	-0.193102539622565	0.000308903648046338	-0.155028001812042	0.00389505955134044	-0.365183699848673	2.52960426482701e-12	0.00356140287723312	0.947449274809746
NHLRC3	blue	0.18608335294619	0.000512392177931244	0.095534245873686	0.076380441910456	0.318336388048487	1.45324054712111e-09	0.469319967389561	2.67568343001258e-20	0.052775503181004	0.328378516351509	-0.131745958736525	0.0143303280330876	-0.112887238670206	0.0360927049758211	-0.259786830592577	9.97855548115226e-07	-0.021269600782008	0.693820223867641
HS3ST6	blue	0.0408917100559559	0.448995942153138	-0.0538346250168193	0.318750943142695	0.0947979576179785	0.0786853592185579	-0.0189109115235388	0.726330362374088	-0.0737180198266478	0.171894547962957	-0.00443485828134186	0.934586846207828	0.13333580270951	0.0131865265860729	-0.00294090599216776	0.956595147160667	-0.0115114108023738	0.831291053143686
SFTPB	blue	0.0153341758605492	0.776561598046806	0.0574251010098627	0.287495984711672	-0.0106008683145196	0.844458874911099	0.0256492992726369	0.634955421132956	-0.0280834976917522	0.603177015502214	-0.0661760370304648	0.220180335585244	0.0312563427022068	0.562862349862772	-0.0239352539127062	0.657745766499576	-0.00850576441878317	0.874916189264875
MT1E	blue	0.0931437285665367	0.0840695592517782	-0.0835138728630101	0.121555508130182	-0.154947747646869	0.0039138233523703	-0.163935095481113	0.00225361263923875	0.00501152465354644	0.926104006365098	-0.117298113637145	0.0293812071053023	0.00324403051768185	0.952126429170364	-0.0756478215694508	0.160913422163902	-0.0580276589858661	0.282459731297972
SFMBT1	blue	0.331274708160881	2.79260715431115e-10	0.216321617620666	5.08933503655503e-05	0.477821600788115	4.43273044557268e-21	0.29060794712662	3.8564197894381e-08	-0.0217722377176741	0.686961856276881	-0.203369160835133	0.000142649992969404	-0.082962780757844	0.124042456925348	-0.345848734625305	3.96220413606061e-11	-0.044241622071291	0.412689148177733
SSTR5	blue	0.0946777543228688	0.0790669463064268	0.08271331243854	0.125181165572178	0.0767917946504672	0.154657869049042	0.0392469510769831	0.467462379245377	-0.122864718886089	0.0224608513637316	-0.0528864634187865	0.32736115583353	-0.0165132223338194	0.759888528556021	-0.0626652810543341	0.245693587575365	-0.0314237908429718	0.560771196418951
SLC35E4	blue	0.15395853588474	0.00415191284855708	0.233705569633964	1.15442884036126e-05	0.16321936442172	0.00235730300032028	-0.10531335603106	0.0506482970492715	-0.0743391299356362	0.16830094973431	0.0487985276424976	0.366185598924656	-0.0812142729836113	0.132195223796409	-0.153493691786363	0.00426824967490774	0.00787105316693366	0.884181912289313
NDRG2	blue	-0.219794163979834	3.81930736766749e-05	-0.0925371978699861	0.0861165806487238	-0.282071652725226	9.88491466336749e-08	-0.0551607775488866	0.306958147659399	-0.141166772520502	0.00864705663501367	-0.069535405815125	0.197594416596437	0.31245921149482	2.99668502473045e-09	0.214174114753392	6.0641401585982e-05	0.00361801649350084	0.946615138015977
MSI2	blue	0.234853733661677	1.04237777308683e-05	0.141730942219401	0.00838150418062967	0.331235371974889	2.80697950944986e-10	0.225399867614528	2.37957937716552e-05	-0.0730611462624104	0.175756938136102	-0.108660694849447	0.0437024399769801	-0.113541646052864	0.0350214521010978	-0.239492489103028	6.86421217187393e-06	-0.0323217994774345	0.549620887977785
MORN3	blue	0.0676431029319401	0.210099844743108	-0.02811213677588	0.602807402466307	0.254402197435157	1.69164096164669e-06	0.385132189290641	1.21124380088186e-13	-0.0607546034064153	0.260414881557011	-0.0445575227883338	0.409357140245728	-0.000803459231258395	0.988136345449927	-0.0521134489130136	0.334491063894287	-0.0184147437822	0.733234390405232
NSUN2	blue	0.477787105956579	4.46563702163267e-21	0.276147816965742	1.86511411829021e-07	0.607315177856187	3.7439427909764e-36	0.165560975719111	0.00203335074032818	-0.00883576404668367	0.870105402159632	-0.154923077981097	0.00391960763893196	-0.122162725664542	0.0232474823768977	-0.358155250145269	7.02752257473417e-12	-0.0355878786516262	0.510007991869414
FADS2	blue	-0.0664321592982732	0.218396020075937	-0.00925552663215513	0.863992968124524	0.191010229152451	0.000359872684262082	0.0507033546547099	0.347751710469141	-0.0570302622829605	0.290828616193016	0.214613015792928	5.85161921820142e-05	-0.0329959099653409	0.541322783234016	0.0314484867226872	0.560463102473341	-0.0463359423297499	0.390898347347873
SMC2	blue	0.584638730633188	5.16174883653519e-33	0.280344098992546	1.19138590800157e-07	0.74768464368717	5.95701672789914e-63	0.265277552070581	5.75446728937287e-07	0.0351800415876191	0.51487194818955	-0.190171939373458	0.000382409198168596	-0.176622371676516	0.000985452528743541	-0.408383338678388	2.6754052154098e-15	-0.00460849017691383	0.932031875343012
CD70	blue	0.0494155933493091	0.360148603884571	-0.140012600071569	0.00921375958339564	0.0215446517286761	0.690064079254414	-0.0836075460156326	0.121136670539944	0.141525376198924	0.00847741032177468	0.0222101651956546	0.68100725156798	-0.0106994389984651	0.843031234098548	-0.0284266048892619	0.598755605049227	0.0215087767646224	0.690553565690245
ADAT1	blue	0.149497938002946	0.00539624967794399	0.0962362525223142	0.0742341891737109	0.331188107676395	2.82434371440088e-10	0.24999746649504	2.58247101272654e-06	0.0939962937940351	0.0812586718460368	-0.000470978881946086	0.993045489932948	-0.110473907716795	0.0402868304223185	-0.21563690411673	5.38281998159844e-05	-0.0283075090597283	0.600288661127279
INTS7	blue	0.527737708699597	3.93691132896185e-26	0.320059289694327	1.17191719097072e-09	0.695354994476084	3.79593376101803e-51	0.218115044743999	4.39055591346778e-05	0.0365535435997812	0.498587401387361	-0.18638997294053	0.000501376250856806	-0.123592656558277	0.0216695822905295	-0.405705966104545	4.2143818202512e-15	0.00583452387554047	0.914012284000867
C4orf46	blue	0.481395545455943	2.05066364363252e-21	0.277895343666699	1.54894626239368e-07	0.609047970250446	2.10364868006004e-36	0.0722466619720286	0.180635103143631	0.150618097656739	0.00505568915464479	-0.0766176237944765	0.155598229781559	-0.181970190153062	0.00068359211458464	-0.347101937134905	3.33373249401494e-11	-0.0351862777717956	0.514797393829227
CYP2W1	blue	0.0457480454577355	0.396943877853464	0.0518690206166898	0.336766134420452	0.147345978032555	0.00610889230092501	0.147007230834682	0.00622845384928251	-0.0866747603833466	0.108033494335161	-0.0480175888322783	0.373915348075208	-0.0280418353476191	0.603714886519169	-0.106600163997594	0.0478762779572614	-0.00635619531209394	0.906357819320984
KIF11	blue	0.665423390656901	1.78557779779808e-45	0.29035882202398	3.96559048452034e-08	0.776217340493362	1.0640978352291e-70	0.233698801143587	1.15512212717688e-05	0.0940471422797441	0.0810934548671183	-0.242819029666394	5.06071849939517e-06	-0.164411581011884	0.00218690783695656	-0.499036021544235	3.98760509888491e-23	-0.00979154521026471	0.856199469093214
KIF18B	blue	0.610673953099411	1.22079644917139e-36	0.277028049448375	1.69880018492174e-07	0.814795312476846	3.2624835750429e-83	0.362929373340588	3.52020054055936e-12	-0.0290483465680786	0.590781127381425	-0.192019698188326	0.000334376226349583	-0.128904889210738	0.0165924945259828	-0.46314142119858	9.57949012432028e-20	-0.0307132391081412	0.569670487405554
IQGAP3	blue	0.562204638795594	3.84996097472974e-30	0.331317199117746	2.7771625203506e-10	0.6031968049155	1.4528686931777e-35	0.328485371236849	4.01154441942712e-10	-0.0489135465604134	0.365055583501016	-0.230367418387167	1.54887989762734e-05	-0.178591621834557	0.000862305840147269	-0.492056952113805	1.94795102772121e-22	0.0263976091630608	0.625111091406398
CDC7	blue	0.58779429766292	1.9528106430441e-33	0.291033365631418	3.67666841991154e-08	0.728086151764451	3.29702103029692e-58	0.251634135163429	2.20884200732672e-06	0.150905972970277	0.00497135110098278	-0.195821502719442	0.000252694188853797	-0.143483809001491	0.00760216774024506	-0.373743120466306	7.0440271472271e-13	-0.0156260761759339	0.772423904860535
C2orf88	blue	0.0222981116541174	0.679813790714205	0.0624679501561195	0.247186495743015	-0.0285362149871299	0.597346217896512	0.0778820465482962	0.148868928724869	0.0351801432874903	0.514870732310098	-0.0496275436115438	0.358089448401647	-0.038611524691406	0.474707272976981	0.00337032021832112	0.95026507709654	-0.026597631052414	0.622490861831719
ASCL2	blue	0.24577508474002	3.84571326807663e-06	0.0450820786036793	0.403859642836156	0.30526247592841	7.11628466810308e-09	0.207812848099332	0.000100875032213918	-0.181934771513378	0.000685273026889712	-0.144438375361961	0.00720554885799775	-0.0987322778254574	0.0669972000879671	-0.165536720901839	0.00203648671087546	0.00938792955503368	0.862066625807839
STAMBPL1	blue	0.150538124175187	0.00507934623454174	-0.00316138255985484	0.953344698007382	0.210106455513299	8.41116588397055e-05	0.121705607571617	0.0237724210001495	0.132861478673155	0.013519055997878	-0.0184585288356888	0.732624259783708	-0.128884096320823	0.0166101405492372	-0.153313727940064	0.00431407399342088	0.00609009705043158	0.910261231965495
FAT1	blue	0.135713052922354	0.0116261143935081	0.167013476303959	0.00185340181682869	0.195356482969886	0.000261575445385623	-0.00674604667167409	0.900643154755523	0.0627578316490741	0.244995568463123	0.0288550975100984	0.593254532415221	-0.121744673341315	0.0237271625910627	-0.202462886519353	0.000152957833280955	-0.0448502728850828	0.406283587963269
LIPG	blue	0.143303787752128	0.00767911303081141	0.159467145269994	0.00297556649720181	0.242156995745133	5.37909542387479e-06	0.0940395965370676	0.0811179553368839	0.0115266930998348	0.83107043899645	0.0605454934739747	0.262062155251186	-0.132580559969624	0.0137194558224041	-0.174601571862589	0.00112851018827255	0.0187624863347804	0.728393365505519
E2F5	blue	0.386277230074796	1.01088506209398e-13	0.104784917336281	0.0518248004601011	0.501207521280106	2.41619283961707e-23	0.329740938255386	3.40958962062745e-10	0.0334187492841152	0.536149736970145	-0.198101162086236	0.00021308552844393	-0.0919304805767355	0.0882041504508779	-0.305293649589067	7.09003012560437e-09	-0.015099037990955	0.77989928491264
EDN1	blue	-0.20104518932133	0.000170492507625652	-0.0477757468784098	0.376329340900257	-0.15370536439541	0.00421491408826883	-0.0109491471836349	0.839416913138845	0.0691757762643653	0.199928333104797	0.140204853849492	0.00911713010288479	-0.00594549592662209	0.912383306025641	0.0652440312259508	0.226761122235065	0.0370252587132974	0.493058207655301
MAGEA8	blue	0.0500725957886014	0.353789702306977	0.0347725418202924	0.519755737354682	0.144031584629243	0.00737225077550308	0.0638151663423848	0.237119352729542	0.0281244044333751	0.602649108415634	0.0273112282363092	0.613181853219938	0.0145551650431437	0.787634738826707	-0.0138186112848036	0.79814387676264	-0.00911209404311344	0.866080690349472
CCDC138	blue	0.515869482722544	7.45750764035471e-25	0.266089702216796	5.29891000058853e-07	0.690206293865833	4.0200825432473e-50	0.528409341518398	3.32162874332975e-26	-0.0371505814349636	0.491594759729402	-0.200443367063541	0.00017849094888478	-0.118238430599151	0.0280977259989229	-0.395804451355565	2.18435876460552e-14	-0.0309850371950908	0.566258443135795
TRAIP	blue	0.605414536426868	7.01735106513638e-36	0.266460247145879	5.10275683592171e-07	0.793350891948259	6.30839204129328e-76	0.302235169791369	1.01681609215992e-08	-0.00682423910988121	0.899497572644655	-0.237708130225364	8.06894220999707e-06	-0.149332304212512	0.00544832043102875	-0.457668192501947	2.90215821219908e-19	-0.0192992239871814	0.72094247309017
RBM28	blue	0.443721023508193	4.47657609275182e-18	0.20946008333947	8.85494268291481e-05	0.618551220599938	8.35779433929527e-38	0.373978092170297	6.79745541481168e-13	-0.0488790949920498	0.365393828841057	-0.156154152844047	0.00364020402397409	-0.185052943546466	0.000551078969144201	-0.293573031143541	2.760516528336e-08	-0.0681532155697417	0.206673912347746
MYO1B	blue	0.127209262736262	0.0180864808634774	0.191759460254926	0.000340783065368002	0.308770560806136	4.681922818286e-09	0.158847513284752	0.00309079603242838	-0.0301322988569748	0.576995946862956	0.224742414648667	2.51692958688783e-05	-0.0617992240353024	0.252292734751036	-0.215461930071463	5.46033966666847e-05	0.00174374878735266	0.974255796856825
MIS18A	blue	0.555161439530435	2.77323543588658e-29	0.235290602417128	1.00252329484574e-05	0.525121284107211	7.60512400939353e-26	0.167555326650907	0.00179009100241419	-0.0697737516875761	0.196058580805554	-0.267983183947123	4.3673377928619e-07	-0.158921522550428	0.00307682306064629	-0.399557174697433	1.17839428714953e-14	-0.00444127884358565	0.934492356357862
HOOK1	blue	0.483469714221051	1.30555777877517e-21	0.287023746740642	5.74757297481157e-08	0.606694228684858	4.59907854647763e-36	0.338374131480822	1.09249909700261e-10	-0.122411927152364	0.0229655507558348	-0.259358361470167	1.04111074978729e-06	-0.0189686088256229	0.725528943631635	-0.408014473982323	2.84893941153015e-15	-0.0330256235200879	0.540958456404425
RPGRIP1L	blue	0.160649248382134	0.00276649928950148	0.117577439747682	0.0289948005605444	0.435796705287354	2.00506565136897e-17	0.267339223959235	4.66494770531992e-07	0.0734452648733606	0.173490587573384	0.0532835081510768	0.323737481054126	-0.105597685569	0.0500245453446042	-0.125073846143806	0.0201338238063587	-0.0641408576822736	0.23472952799925
FAM102B	blue	0.154827322683288	0.00394213265006483	0.238209050125223	7.71182548459289e-06	0.260074813763397	9.69756401966203e-07	0.0618228194986433	0.252111328465135	0.122060275062696	0.0233642537798925	0.0178783974920955	0.740721715131683	-0.161046999321335	0.0026992150524394	-0.10170062424924	0.0591542707237639	-0.0224035843156771	0.678383546720654
DDIAS	blue	0.527080114616645	4.64791551219037e-26	0.313974074699734	2.4904770181844e-09	0.732144358209213	3.71923923529013e-59	0.21641089041187	5.05220263564946e-05	0.0391396028838404	0.468682022886591	-0.118268592643258	0.02805736564435	-0.0454009000387098	0.40053990855919	-0.369832101519679	1.2692857428134e-12	-0.0332083219133373	0.538721020872802
MTBP	blue	0.475289050359154	7.6126219720778e-21	0.254581269374286	1.6625198161541e-06	0.731893353866963	4.2615797895448e-59	0.488248846231306	4.55878425494094e-22	-0.0335523014083914	0.534521014663383	-0.139094561234413	0.00968783804942743	-0.114045442861484	0.0342152679888332	-0.343474798585978	5.48414155554321e-11	-0.0462002668473244	0.392288576444934
SOSTDC1	blue	0.0604912230146027	0.262490842372602	0.11289575885474	0.0360785808819537	0.0182184580074816	0.73597162706175	0.0670580736201928	0.214079079586513	-0.114577748608911	0.0333806741098412	-0.12126135459701	0.0242923638262148	0.0314940923324299	0.559894363453922	-0.0142308613837256	0.792257279107285	0.0266258373600026	0.622121748986198
KCNS1	blue	0.0036027958560768	0.946839390987187	0.0493885196771435	0.360412164169245	0.0764946891814666	0.156264559060295	0.0696433053419757	0.196898059071286	-0.0159337293070711	0.768069879647296	-0.0350367347621089	0.516586736745353	0.0377483527708798	0.484646385839066	-0.0706265531238549	0.190634698463363	-0.0365470714946831	0.498663491546136
C14orf105	blue	-0.0573737065502516	0.287928320707817	-0.0349381806671543	0.517767728493526	-0.0908166978590764	0.0921420087711483	0.0759929824278755	0.159006263143573	0.0314985261433738	0.559839085091906	-0.0620527473086162	0.250348340244943	0.0104439768769416	0.846732247473297	-0.0634400821261982	0.23989275579562	-0.0373835086548448	0.488880946308449
RECQL4	blue	0.573947563153645	1.28623817444314e-31	0.275331387355431	2.03329994281808e-07	0.670826892198613	1.89173916178399e-46	0.268752962470678	4.03547646108948e-07	-0.131957409266536	0.0141733428259077	-0.223217859182458	2.86488046167573e-05	-0.145258182395236	0.00687979245145858	-0.431621610309044	4.34933845696345e-17	-0.0259401443023381	0.631121467948599
LAPTM4B	blue	0.204898838818586	0.00012671521346069	0.276928682471521	1.71683465177891e-07	0.366120027784303	2.2034998235288e-12	0.145049272011482	0.00696152904393311	-0.175940269932215	0.0010317560049445	-0.0331312626351648	0.539664172033928	-0.105072360921884	0.0511820503016359	-0.21186961672607	7.30465353855023e-05	-0.0529625206427074	0.326664988466126
LMNB2	blue	0.583141356284007	8.15645559762866e-33	0.284480858566215	7.60286953435808e-08	0.644318155027815	7.44346459120055e-42	-0.0178345637074677	0.741334722272206	0.0763523493459784	0.157038757921617	-0.119858489782823	0.0259991690737623	-0.146812935444757	0.00629797344840663	-0.435481998144444	2.12637396855308e-17	0.00985580425219397	0.855266088939664
TLX1	blue	0.0843923349082886	0.117671692847375	-0.06303962185517	0.242878834080066	0.117324872937642	0.0293439995037482	0.13129488207643	0.0146703285289168	-0.104164023286415	0.0532361432184725	-0.0954957359339398	0.076499621519551	-0.03342519733549	0.536071043261909	-0.0498380135980865	0.356051987725761	-0.015241337102973	0.777878919754896
RAE1	blue	0.416921808375231	6.11076990668729e-16	0.222038843924487	3.164685732965e-05	0.558786127656549	1.00976830969038e-29	0.290461686568937	3.92015666987577e-08	-0.146425326411035	0.00643874220847128	-0.200710980420538	0.000174891845716566	-0.0830654268931296	0.123576267649766	-0.329953106780953	3.31694713633201e-10	-0.049920013721728	0.355260157094386
MUC20	blue	-0.0709795118701598	0.188422328669771	0.0960370704549244	0.0748381041639478	-0.177039487754471	0.0009580891232239	-0.0169540764475752	0.753682308672469	-0.161873406442113	0.00256415537987087	-0.0522655345813208	0.333080482601696	0.0458161398062194	0.396240779938013	-0.122105349816165	0.0233128160601643	0.0430635688016875	0.425255154758945
CDC20	blue	0.619727523799106	5.56352746001092e-38	0.368362606811059	1.58037252701316e-12	0.630426651148051	1.26701425653389e-39	-0.0303504999784916	0.574239325794876	-0.0409515742998272	0.448331685214556	-0.192377240952646	0.000325756680241405	-0.131384708888223	0.0146020621955685	-0.452927478809598	7.45993832604416e-19	-0.00433884615258391	0.935999942022072
APOBEC1	blue	0.122227337253764	0.023174098904299	0.0517331138708899	0.338035392399357	-0.0275626044875087	0.609917238294315	-0.0419495719848062	0.437340009265725	-0.128663584083153	0.0167982917415476	-0.0999428597170247	0.0637013837201614	-0.0711425415587182	0.187406837380792	-0.14238786209856	0.00808146542139131	0.0272017898888879	0.614605520997869
CALB1	blue	0.115368137210889	0.0321734593105598	0.00298791861612266	0.955901985795807	0.115818984228729	0.0315016818774462	-0.0390050619410757	0.470213091504273	0.130088507339135	0.0156146541727529	-0.0192525281035782	0.72158966207618	-0.0340407780774289	0.52858509532712	-0.0878180740039703	0.10344521241385	-0.0158748963793237	0.768901947266424
SGOL2	blue	0.534497215959204	6.99514511383385e-27	0.282010990549114	9.95014360760853e-08	0.800991578082286	2.0246792483305e-78	0.378231051952781	3.54883589805036e-13	0.0526277421508009	0.32973645798886	-0.137906625344575	0.0103333572467951	-0.147767733752642	0.00596291123412412	-0.397203444793583	1.73699768475501e-14	-0.00811765755972368	0.880579955200464
CCDC77	blue	0.22150784307411	3.30919363678536e-05	0.065682338730302	0.223649089740153	0.38312463727866	1.66026391445441e-13	0.222131849596355	3.13999745404178e-05	0.105682752992827	0.0498391784391433	0.0492699489640882	0.361567860958978	-0.0426492930417791	0.429726457720128	-0.160876447769661	0.00272788139731573	-0.0505777027974876	0.348949289655358
STEAP2	blue	-0.0702781548686115	0.19283709771353	-0.0635523370210579	0.239060357398687	-0.0606976557611274	0.260862780974394	0.0354677388638869	0.511438314799147	0.125679189800864	0.0195339371949594	0.123504162466894	0.0217644673415495	-0.0556092650916656	0.303035926560839	-0.0182650277384727	0.735321901189685	-0.00382162454989185	0.943615694545903
PPFIA1	blue	0.139512335876547	0.009469477396411	0.0465358473038046	0.388855413549709	0.288725336054531	4.75895298425889e-08	0.178068089809613	0.000893578138664787	-0.00585281926007462	0.913743697935803	-0.00416936883971535	0.938494777421999	-0.0557256630184136	0.302023421652377	-0.159165849760929	0.00303110024485684	-0.0453093910931115	0.401491072801359
LHFPL3	blue	0.0815760141749295	0.130475487013499	0.12876416905937	0.0167122381884608	0.19802826365708	0.000214256728616167	0.211397226954528	7.5868480771617e-05	-0.0736573099630329	0.172248844934003	-0.047018245262751	0.383952253789964	-0.0190473205271424	0.724436116281496	-0.11630224585635	0.0307949433473882	-0.0102840564943724	0.849050817410167
SOHLH1	blue	0.0497965686200915	0.35645262051839	-0.00775728345762675	0.885844465674445	0.122756585713715	0.0225805001321685	0.0383062327976016	0.478209806882969	-0.0536809105147591	0.32013669914749	-0.0193289481290719	0.720530610233139	-0.00401667392910394	0.940743078607845	-0.0442269963831724	0.412843801302189	-0.0198701216708639	0.713046236371289
EMILIN2	blue	-0.0364886421546412	0.499350701921867	-0.0565911426074234	0.294565271211705	0.097337751827148	0.0709656908855346	-0.067264938931383	0.212665889888933	0.394586320192661	2.66440277747929e-14	0.320097815213564	1.16627436798533e-09	-0.0721163133849006	0.181424999501533	-0.0392903675891312	0.466969597582161	-0.00973533897739052	0.857016044260211
MELK	blue	0.626929213812783	4.43361499882605e-39	0.377576607816529	3.92454035676101e-13	0.718437377335361	5.05777501897644e-56	0.218233888617525	4.34760754566069e-05	0.0422552277647898	0.434004750647311	-0.217275055460715	4.70573641444966e-05	-0.167834643173505	0.00175823399069231	-0.503530991701438	1.40797869001362e-23	0.00441945266578541	0.934813570637216
GYG2	blue	0.0809758600214342	0.133338175280288	0.132606088105589	0.0137011374492419	0.255635871481728	1.50051103175823e-06	0.186853658305688	0.000485134379449703	-0.124421414864548	0.0207982337594542	0.0281725679402214	0.602027817431056	-0.0749358425212403	0.164901679411063	-0.0939398660797182	0.0814423351629403	-0.0147484822474785	0.784882773153412
AURKB	blue	0.615505279640955	2.37844043566155e-37	0.280498507761346	1.17173128730832e-07	0.635719333481458	1.84597703252282e-40	0.0851521801543187	0.114391105436405	0.048419919360863	0.369920598403377	-0.194585207664848	0.000276950897988905	-0.146281043678095	0.00649185723175682	-0.457163739289169	3.21110485108232e-19	0.0205454877642849	0.70374450791387
DONSON	blue	0.539854688419369	1.72965308463062e-27	0.25136921926806	2.26559455026166e-06	0.628382166211069	2.64006135612055e-39	0.271074606819309	3.17490821259293e-07	0.0584620153572481	0.278866479757659	-0.173059740069909	0.00125025723762522	-0.149678677365108	0.00533994093737214	-0.444084374584764	4.17520166367244e-18	0.0123270091168053	0.819536055707679
CHORDC1	blue	0.502549828176579	1.76951954986665e-23	0.326617897293322	5.10197934467342e-10	0.669762880245803	2.95433527621464e-46	0.334842786721952	1.74768707783335e-10	0.0482913035947366	0.371194746815246	-0.177915402370263	0.000902893870917952	-0.10048863503023	0.0622597373191815	-0.363255383088644	3.35646792492107e-12	-0.0306952897487168	0.569896159813684
C10orf2	blue	0.481389880817405	2.05318536096487e-21	0.204550201895909	0.000130192701262703	0.623546932781253	1.4664957981955e-38	0.151174765187436	0.00489374955852814	-0.0244181286245101	0.651292052397975	-0.130977271824003	0.0149139562818602	-0.123274248867031	0.0220126694645156	-0.327458344708973	4.57962175291744e-10	-0.0653762082083163	0.225819429742956
RFWD3	blue	0.542829870047111	7.8748830030145e-28	0.277929606896179	1.54329550891363e-07	0.738113570638501	1.3950478738239e-60	0.234355591639034	1.08965960088131e-05	0.111674453369025	0.0381516202436195	-0.132568711300274	0.0137279654562383	-0.14675402820751	0.00631918761224249	-0.442305229895196	5.86869701378988e-18	-0.0256575240784939	0.634846866113705
PPM1H	blue	0.124877645656716	0.0203316600714384	0.0597057199224982	0.268749620395933	0.23385936633441	1.13878183099652e-05	0.163203826983831	0.00235960142963393	-0.0479407472068195	0.374681321851213	-0.0191419717785887	0.723122725544017	-0.0885104952408364	0.100742295299637	-0.154808817597691	0.00394649916733317	-0.0383206692700452	0.478043864855663
HUNK	blue	0.116900589283807	0.0299387237611193	0.0607727454221192	0.260272303971215	0.299138395372543	1.45867727923643e-08	0.077768119842092	0.149466029398963	-0.127613628011646	0.0177199361980502	-0.0318647690992649	0.555282087260889	-0.0395918398638721	0.463555781501591	-0.0431669089807798	0.424144028151271	-0.00805901186592693	0.88143632683907
IQCH	blue	0.0841974382065216	0.11852488189005	0.0128114100119885	0.812573400768132	0.200431672725172	0.000178649795030012	0.101218688833711	0.060373445825742	-0.0684681257708698	0.204579226262273	-0.0407998505108042	0.450016301064958	-0.0223914127339899	0.678548538629876	-0.078872590529083	0.143753573231941	-0.0176175002901913	0.744372715234932
POLA1	blue	0.430780552971377	5.07701203841411e-17	0.162777878358012	0.00242341250632147	0.634385672400069	3.00994224718263e-40	0.237921070982307	7.91525006735367e-06	0.105965041403962	0.0492281595342651	-0.126263577029958	0.0189696265522843	-0.158612617786895	0.00313552679332568	-0.205341497254319	0.000122425440467171	-0.0206767648035923	0.701941506972971
FOXM1	blue	0.413751876550705	1.06246647918512e-15	0.214823268858479	5.75231863558367e-05	0.517621351165714	4.8660100739046e-25	0.0020123738757142	0.970291597068778	0.0874790219393835	0.104789497393678	-0.00753906379883854	0.889034774163805	-0.109738447458526	0.0416440582608517	-0.341801429514754	6.8850198973185e-11	-0.0173229902914283	0.7485009728022
CENPK	blue	0.542979894647981	7.56698368863743e-28	0.26665696039114	5.00147623437128e-07	0.532079913632205	1.30339485603335e-26	0.262701603754678	7.46157985773199e-07	0.160387144816512	0.00281166715973784	-0.200842078041756	0.000173153630983545	-0.171168721307714	0.00141602867805276	-0.429008994190825	7.02283462610269e-17	0.0286003068110997	0.596522809634761
SCGB2A1	blue	0.033802270345515	0.531479237641554	0.060355004509402	0.263568967463536	-0.00519813806079714	0.923360641536697	0.0422288055184701	0.434292486077389	-0.171980815434154	0.00134251075007765	-0.0728897065661938	0.176775521139317	0.0216976932637335	0.687977396377163	-0.0314902357464696	0.559942447429016	0.00551264384759051	0.91873922731025
VWA5B1	blue	-0.046582040305993	0.388384265071878	0.048564091941754	0.36849555512347	0.0885560047686493	0.100566626652262	0.15157970135626	0.00477890132868606	-0.0950246903010419	0.0779696546447391	0.0185596099171282	0.73121637035748	-0.000281645255333182	0.995841171013553	0.0559158415244058	0.300373953503086	-0.0206289584322891	0.702597902273673
MB21D1	blue	0.298051658093952	1.65393663193732e-08	0.123056139273002	0.0222503908592782	0.322343923458952	8.79172830959453e-10	0.0356226815410721	0.509594036028478	0.403040642976969	6.59837759689762e-15	-0.05132910463899	0.341826544341702	-0.131932733630511	0.0141915843218493	-0.264911954966927	5.97159777089454e-07	-0.00336711951225243	0.950312248202778
RTN4IP1	blue	0.155285357272463	0.00383543608397018	0.201160064844169	0.000169004437327921	0.138712323917146	0.00989152688716627	-0.0222755137834369	0.680120374767383	-0.00018348073049923	0.997290680577375	-0.0179989636740131	0.739036466205835	-0.0423544515530592	0.432925194135087	-0.0872802178994934	0.105584121421428	-0.00741313785917148	0.890876593027252
CDCA3	blue	0.544612473591601	4.8962940289722e-28	0.328563691015366	3.97115221506575e-10	0.520467739422995	2.41883905396284e-25	0.0932889711509819	0.0835852357197184	-0.0542010396456973	0.315463462216791	-0.214089109165144	6.10613309347365e-05	-0.153495032847972	0.00426790985543497	-0.441441723735415	6.91823661394911e-18	0.00260865457168756	0.961494814852554
SHOX2	blue	-0.0387422172448568	0.47321216969435	-0.0333199094891478	0.537356727805283	0.097074774101043	0.0717351535539849	0.121552974974009	0.0239499641342744	-0.0481502301979099	0.372595422156014	0.0642939389578624	0.233612150399971	-0.0260491278780013	0.629687368059176	-0.00121609698574907	0.982044302037285	-0.0378579269612085	0.483378488948253
CMTM1	blue	0.108628165267489	0.0437658744396593	0.0426065855461199	0.430188943140554	0.26973293873675	3.64792497304668e-07	0.100900482589619	0.0611897376905888	0.229638290568273	1.65062742209133e-05	0.0968485916812364	0.0724023859296355	-0.11153284414219	0.038398386048493	-0.22008484534638	3.72784372897442e-05	0.0362270995393069	0.502432934730503
ZFP41	blue	0.230456518810682	1.53686249704572e-05	0.0755267200458597	0.161586620637356	0.394150252011245	2.86021568174732e-14	0.343660576621684	5.3469221143497e-11	-0.201733498528719	0.000161756496255356	-0.0821133965818767	0.127952713628931	-0.0640081273382567	0.235701404895412	-0.157492577295364	0.00335700134832746	-0.0438160151502368	0.417203509568671
TFAP4	blue	0.510720927636598	2.57844229262429e-24	0.279609665045584	1.2893020791761e-07	0.489523049689934	3.43402531200458e-22	0.179202862781829	0.000827074213819796	-0.062585746061358	0.246294551001302	-0.241299946095166	5.81968558260158e-06	-0.187648204903374	0.000458434147057838	-0.320891511013841	1.05572099427597e-09	-0.0406306927292684	0.451898693203084
FABP6	blue	0.183334138561317	0.000621690968152944	0.0992497968774965	0.0655715367789225	0.127270064245951	0.0180309473259796	0.0415682071812108	0.441521914872363	-0.117693481245924	0.0288355593141456	-0.126458298500597	0.0187847735505521	-0.0361167908667445	0.503735899518358	-0.116013799005254	0.0312151288149227	-0.0459871398613004	0.394478448281618
PSAT1	blue	0.496877053880796	6.5388638553686e-23	0.222979696331898	2.92318625512605e-05	0.476399441816139	6.00895929253032e-21	-0.03372123082538	0.532464418886088	0.190143280849277	0.000383202382510546	-0.142951801958935	0.00783157050804872	-0.103700312569524	0.0543109237909978	-0.367105282459919	1.90471869873649e-12	-0.0559061437916894	0.300457919561161
PEX1	blue	0.0491877200456697	0.362370694590716	0.00287262907236987	0.957601890634414	0.111168115504531	0.039040183191976	0.160891002825074	0.00272542421548768	-0.0360197379672497	0.504883754113349	-0.0903444142351752	0.0938536965810005	-0.0415088549109945	0.442174794067949	-0.0488427741463381	0.365750637626121	-0.0247937062523521	0.646290278493422
XPNPEP2	blue	-0.0789696890943648	0.143259450682989	0.010133897108384	0.851229054208024	0.00465980527664928	0.93127691257036	0.107096042992851	0.0468425007716641	-0.0496808836652735	0.357572398846824	0.00548403728226052	0.919159467595257	-0.0453075807175728	0.401509903851593	0.0401498687865133	0.457273447776171	-0.0138348421557137	0.797911894476133
UPK3A	blue	0.00562386970257493	0.917105497050936	0.121170171110241	0.0244002882497615	0.0382620823509567	0.478717494760145	0.0142335186805383	0.792219372887323	-0.0900925207585607	0.0947769570714101	-0.0544717471412186	0.313048961811468	-0.0226908922647857	0.674493415416209	-0.0478518815315346	0.37556835726647	-0.0168198569682749	0.755570156577332
GMPS	blue	0.505381850427618	9.13017676118788e-24	0.30249306236796	9.86525026388498e-09	0.633062688459853	4.87712340869603e-40	0.0920845363282346	0.087670271726301	0.108884146740684	0.0432687827653638	-0.140413059620342	0.00901349979434324	-0.136239865080301	0.0113032520561413	-0.351836810344477	1.72392825478724e-11	0.0241616348776949	0.654716940706968
IL37	blue	-0.0275062132271151	0.610648920770017	-0.0156965038783323	0.771426549694069	-0.069181704485677	0.199889698476674	-0.0539310475009985	0.317883680794661	0.00141473304825952	0.979112056661929	0.0428202290281832	0.427878249316513	-0.0241188215432587	0.655289322736372	-0.00513508217624885	0.924287513075508	-0.0166316996560584	0.758219106546912
MSH2	blue	0.538692183643058	2.34724426067645e-27	0.260644472474382	9.16391141343521e-07	0.775093554087747	2.25714745127842e-70	0.346981539953244	3.38962136042473e-11	0.0191957294394878	0.722377139682081	-0.197509072334225	0.00022277385382717	-0.133556471258576	0.013034294149487	-0.372784579253655	8.14364107871023e-13	-0.00411180911022668	0.939342238562398
CDCA8	blue	0.711763142638392	1.45564235630838e-54	0.433206243680384	3.24586890837544e-17	0.720570497810999	1.69302372302694e-56	0.130581022182232	0.0152228762317226	0.00894839671333263	0.868464510929713	-0.294714400155583	2.42469027455557e-08	-0.200065765282267	0.000183687346395425	-0.574106826458054	1.22713375861964e-31	-0.0044768209515137	0.933969308473549
TNNI3	blue	0.199125478544061	0.000197249010297364	0.0776936627666983	0.149857247999682	0.286516210646327	6.07896697061017e-08	0.0979962210736478	0.0690685597106468	0.00651004520023529	0.904102006234596	-0.0263941255147141	0.625156768148653	-0.00266199482136635	0.960708110863012	-0.159591934270003	0.00295283773016055	-0.002303889784008	0.965990418841743
MAK16	blue	0.326312319903221	5.30589622901216e-10	0.263673439615621	6.76712590316586e-07	0.376008554685943	4.99002697312541e-13	0.137101110014686	0.0107924796569518	-0.0271575156744033	0.615181889269951	-0.0883163520025336	0.101494432324027	-0.113441935060524	0.035182910826856	-0.239789200035459	6.68129079896816e-06	-0.0375143600582599	0.487359941669428
PRIM2	blue	0.575744959792634	7.55287221293716e-32	0.33440891965858	1.85077838735507e-10	0.734785764735541	8.79567649673237e-60	0.279836709186024	1.25823298175885e-07	0.0729114392551016	0.176646157798145	-0.220720591128067	3.53496888915729e-05	-0.187924634896194	0.00044946960758049	-0.380948293391287	2.33120634341843e-13	-0.0439019978738328	0.416289172230191
SKA1	blue	0.579901564201874	2.17735665665142e-32	0.318069895674013	1.50223417853628e-09	0.675677423435106	2.42099887965676e-47	0.0789660158418675	0.143278119767566	0.0300620910766318	0.577884227909902	-0.157791486791255	0.00329654862406911	-0.154634785988253	0.00398777865336817	-0.412802587605199	1.25244840004803e-15	-0.0095771459103418	0.859315119426009
GINS4	blue	0.550533528760133	9.89579842764694e-29	0.30251245343305	9.8428306683979e-09	0.608944694368229	2.17739812258434e-36	0.0419456228862143	0.437383196983231	0.0696603377924611	0.196788299441204	-0.157122793980287	0.00343317790785876	-0.167808558100699	0.00176118696314726	-0.410113451351347	1.99031305292844e-15	-0.00629084482184586	0.907316244968024
IGF2BP1	blue	0.0773165223072238	0.151850805554736	0.0575457534980115	0.286482756745784	0.365764375854394	2.32221925193891e-12	0.339127451684478	9.87548119678374e-11	-0.0849443293526874	0.115281284855503	-0.00809153206189823	0.880961434732265	0.00988628755487647	0.85482338104805	-0.0524660707975134	0.331226379440648	-0.00337105303246865	0.950254277112053
COL9A1	blue	-0.135122989128034	0.011997389416327	-0.00444414443657094	0.934450184420665	-0.00530105343018109	0.921848090236792	0.165442886558054	0.00204866045959507	-0.110031179728482	0.0410992981810311	0.0811394749821365	0.132552988947965	-0.0345322707013735	0.522646440000447	-0.0386776552279967	0.47395042694796	0.0189266241700143	0.726112083244138
CKM	blue	0.0311318761146851	0.564419157380185	-0.0391632335607847	0.468413390966159	0.135178280401038	0.0119621605471918	0.141271661274822	0.00859712652111176	-0.0766283364305011	0.155540267088378	0.000875666337839821	0.987070244579457	0.0675053384194227	0.211032054686822	-0.0305876645519702	0.571250191721752	0.0538101681657109	0.318971162829599
CIT	blue	0.381021590638785	2.30480462605079e-13	0.0630140303744545	0.24307054043383	0.570286821859425	3.76571706958731e-31	0.273649389223202	2.42697998577044e-07	0.0229502945035064	0.670988547574622	-0.0820206409838507	0.128385442805767	-0.0529953006885492	0.32636524149207	-0.298449855404161	1.57962359657607e-08	-0.0323650209979307	0.54908697611874
TTLL4	blue	0.387774487669369	7.97174282005938e-14	0.219142773419403	4.03202900123237e-05	0.606164488454785	5.47941461907588e-36	0.35716563643183	8.09865527309212e-12	-0.0597662739654079	0.268263535756014	-0.153081085067243	0.00437397000371091	-0.0934801003194559	0.0829513302668637	-0.349784884074981	2.29735649280905e-11	-0.00967182777711275	0.857938930771304
NUP107	blue	0.210141015595564	8.38803761216203e-05	0.0893917988632604	0.0973834500137593	0.36014051485686	5.27910456785238e-12	0.268633653241001	4.08527637137348e-07	0.0416077435977583	0.441087316663147	-0.0434492288038012	0.42111711994638	-0.0614072424905555	0.255319619237973	-0.198128744099776	0.000212643953413964	-0.0199704132764792	0.711662204521814
TRRAP	blue	0.105863306606654	0.0494476412946707	0.0242726453870305	0.653233755386815	0.179429391185606	0.000814358435959924	0.141418689453019	0.00852756877800549	0.0731689220083947	0.175118839723404	-0.0403060888795002	0.455523276864838	-0.0606633126359908	0.261133149664407	-0.101349138246441	0.0600414124563821	-0.0204819911215944	0.704617187262342
PM20D1	blue	-0.0672046982106318	0.21307672725074	-0.107848901170284	0.0453087786901543	-0.043029047908731	0.425626704511615	0.150640285927421	0.00504914320579463	0.00295932684652342	0.956323543325541	0.0106513566187834	0.843727567639571	0.0202691651868596	0.707545023337284	0.0728807789820901	0.176828682744062	0.0269649332750851	0.617691703833554
CYP24A1	blue	0.0143782005759755	0.790156232533239	-0.0208282444820158	0.699863110882484	0.0697072598673083	0.196486157382864	0.0713292490505682	0.186248808537943	-0.00920851331223697	0.864677163542352	0.0633636232739613	0.240460880807255	0.118267659682781	0.028058613308915	-0.0403807526569607	0.454688128328958	-0.00878768815253585	0.870805966788251
ZNF792	blue	0.0626903866404241	0.245504103468953	0.072058018513038	0.181779084029305	0.241686633745608	5.61680101926282e-06	0.233708839708476	1.1540940329875e-05	0.0783625940811153	0.146370272524015	0.044173203883742	0.413412901268121	-0.150909387301015	0.00497035846043874	-0.116833266623415	0.0300340328487342	-0.0153802780397074	0.775907675454397
DEPDC1	blue	0.566617900774071	1.09044468224425e-30	0.377090529808229	4.22848697798623e-13	0.690816225601375	3.04749189496378e-50	0.20264904810196	0.000150785116325951	0.0111908214466636	0.835922083581619	-0.167173399742467	0.00183450624994192	-0.131887834268095	0.0142248291446238	-0.435115973469839	2.27655047525058e-17	-0.015068617052425	0.780331394506686
EME1	blue	0.419795312824303	3.68244326534289e-16	0.191127735662812	0.000356814340391255	0.630765974027288	1.12107360070121e-39	0.3642804786334	2.88860699104525e-12	0.041263090604403	0.44488406555898	-0.140602321979511	0.00892020820631696	-0.0912364516695102	0.0906417432788246	-0.355341319193003	1.05058601756118e-11	-0.058136129481317	0.281559485340786
GNGT1	blue	0.047894563034729	0.375142159899899	0.0789278107762448	0.143472404906145	0.156271242917396	0.00361459169364311	0.229160557671266	1.72069873912605e-05	-0.148590518279452	0.005687100469344	-0.0371821058563179	0.49122700113197	-0.00306313960503243	0.954792985233752	-0.105066655920476	0.0511947422703317	-0.0106672920191499	0.84349677617231
SYCE2	blue	0.278201336732316	1.49917885705646e-07	0.0585260902081999	0.278339046851709	0.320132274203119	1.16124951910221e-09	0.0441850732483921	0.413287289086154	0.222929181037877	2.93569666679519e-05	-0.107704231565429	0.0456001837390322	-0.065001117788069	0.228499019144254	-0.154011768289239	0.00413877479784435	-0.0452234022886105	0.402386088454571
TMPO	blue	0.620483290878463	4.27956186794394e-38	0.304096338352803	8.16894749684559e-09	0.676631532133995	1.6082357252338e-47	0.168812202479	0.00165078296094152	0.205807933485096	0.000118052957018003	-0.244324030559642	4.4024581317285e-06	-0.204392601895898	0.000131793896697297	-0.457366051220208	3.08349789503686e-19	-0.0225415291943846	0.67651470892711
KIF24	blue	0.43486427351114	2.38581661740116e-17	0.207397357399584	0.000104229353946208	0.588942614281653	1.36739498518299e-33	0.268365646340104	4.19930460896782e-07	-0.0543653817568622	0.313996209661296	-0.146009515925518	0.0065928803448245	-0.0792239920086439	0.141971483387418	-0.313598289765764	2.60770792396662e-09	-0.0110728107182451	0.837628227602566
KCNJ2	blue	0.0576084617837838	0.285957088080254	-0.0218325813480401	0.68614018964038	0.118002710201804	0.0284148670612389	0.0664714067536909	0.218123513226671	0.0747659966155025	0.16586395164504	0.0583128338806641	0.280097090037157	-0.0313327789865125	0.561907321014883	-0.0775537937992871	0.150594261127183	-0.0179238885357765	0.740085704799341
MIS18BP1	blue	0.408480204389907	2.63157971355262e-15	0.0992657083584801	0.065528101447787	0.553594041926947	4.27624523680115e-29	0.439581338444077	9.84576378862723e-18	0.18428260559408	0.000581752241877978	-0.150386410782801	0.0051244987471324	-0.134672619838494	0.0122877696684258	-0.270145705802343	3.49562373319495e-07	0.0238163400125386	0.65933900287713
MTERF3	blue	0.424531007723364	1.58128525368293e-16	0.273610297943208	2.43694914749863e-07	0.445094790001881	3.43807439964895e-18	0.195907291405604	0.00025108682043536	0.00297073609725355	0.956155323676744	-0.145267473129439	0.00687617745300099	-0.12400866321328	0.0212283204513867	-0.315402945765341	2.08963277227535e-09	-0.0329560378751334	0.541811858535594
TIMM8A	blue	0.552838836751681	5.26414017431066e-29	0.291045815742313	3.67153168611114e-08	0.583332913367349	7.69376253879496e-33	0.163590195810956	0.00230304856247314	0.0232255808778518	0.667276843766146	-0.166075420642391	0.00196786726688078	-0.121053043488452	0.0245395268929247	-0.382101420194206	1.94812149660888e-13	-0.00108432790917199	0.98398959946478
RAC3	blue	0.210915069270763	7.88544041183748e-05	0.0418791293478361	0.438110743564121	0.269587183862743	3.7032128754804e-07	0.0221790591203146	0.681429561303446	-0.143250648237784	0.00770195856386422	-0.0526149419364894	0.329854263682958	-0.0187588749576009	0.728443585533979	-0.157753449961202	0.00330418613977229	-0.0236857401125684	0.661090585554961
MNS1	blue	0.14105493304702	0.00870057961604173	0.125813616564592	0.0194028515578442	0.189371468065049	0.000405148487920857	0.285805094385776	6.57444882426624e-08	-0.108999402306825	0.0430465230088457	-0.0837447406065136	0.120525266843868	-0.0528011330375546	0.328143342901942	-0.16274039487995	0.00242910248740934	-0.0573738013922549	0.287927522484302
PRSS33	blue	-0.042242347428746	0.434145002421216	0.0370453762250784	0.492823130252989	0.00301536692115441	0.955497299079024	0.0281751191160531	0.601994916247872	0.00348861313469837	0.948521832444666	0.0318806146973676	0.555085335441952	-0.0263168737631154	0.62617004217306	0.0065131771973293	0.904056091488936	-0.0239826265421551	0.657111487289732
NAPSA	blue	0.0226370698060172	0.675221512903101	0.036308795188525	0.501469091639015	0.0348943225262101	0.518293735418995	0.0849720275846646	0.115162347114884	-0.0332584237054843	0.538108252032763	-0.0530191755134465	0.326147037592825	0.0285996742039884	0.59653093442675	-0.0283963883250738	0.59914439912612	-0.0129933084322051	0.809962612901841
PLK1	blue	0.635161220181748	2.26574087876372e-40	0.417534019894691	5.48793462780627e-16	0.64417341850191	7.86352749684751e-42	-0.0152809450149998	0.777316831206595	-0.0303026562060138	0.574843223437677	-0.182178099342403	0.000673801772368265	-0.150266613095151	0.00516040744518908	-0.496305196777367	7.44972090113346e-23	0.0096574070697656	0.8581485062433
PTPRO	blue	0.147141263699533	0.00618089813661197	-0.000516545577991594	0.992372668132162	0.124843724841256	0.0203660343356624	0.016682956587407	0.75749721045354	0.0559173276115102	0.30036108786379	-0.0519416787052053	0.33608882065424	-0.0545612955882334	0.312252932851114	-0.0829038296145039	0.124310813092939	0.0144927930824621	0.788523199782336
SUV39H1	blue	0.53935472993357	1.97264564659504e-27	0.161674497170728	0.00259608861411015	0.569159630007651	5.22789298063344e-31	0.00248771999853424	0.963278590200391	0.0712593265533414	0.186681875455196	-0.143443072433159	0.00761951900701366	-0.14107229990738	0.008692249078008	-0.364384917490406	2.84467924401586e-12	0.0262909530907696	0.626510188785594
B3GNT6	blue	-0.114123358943133	0.034092006274112	-0.0246897828004547	0.647672704586812	-0.112074926968352	0.0374610174618566	0.00660925775938753	0.902647716544691	0.00128795334335978	0.980983535834939	0.1873203590465	0.000469281327478148	0.031373052315154	0.56140444201459	0.00668503780920647	0.901537126910345	-0.00992982496206297	0.854191167801904
DEFA6	blue	-0.00671280430601798	0.901130244718084	-0.018520532185432	0.731760550867046	-0.00764189178221333	0.887531232536795	0.0713598810288425	0.186059321563254	-0.0297793313842361	0.581468222615445	-0.0357463430052148	0.508124587886541	-0.0246492837339218	0.648211765425188	0.00310312505472167	0.954203505767951	-0.00688336348546102	0.898631491253112
ATP13A3	blue	0.316471580075151	1.83150079879570e-09	0.219710339079986	3.84607453249811e-05	0.540929399877438	1.30291121340392e-27	0.334670675170553	1.78789614303384e-10	0.0995910157062053	0.0646452392445866	-0.0423382509818884	0.43310135087236	-0.131818753589835	0.014276112130015	-0.335271771976033	1.65125721764784e-10	-0.0118613649448904	0.826242492728687
DUSP9	blue	0.0589772712522446	0.27464428619483	0.00380167768216769	0.943909506505475	0.309144674271021	4.47601731276943e-09	0.181888424587556	0.00068747835589393	-0.0708029589915585	0.18952660577032	-0.00130112567247109	0.980789085335956	0.0286807361046635	0.595490237322833	-0.0305602079493702	0.571595866921386	-0.0178502801838116	0.741114911520798
AQP2	blue	-0.0401099814245295	0.457720917172216	0.019177302326908	0.722632682932121	-0.0274620141048655	0.611222679832866	0.00560385448114124	0.917399463190939	0.049069415375621	0.363527698649712	0.0271345161523457	0.615481393822866	0.00460764162263056	0.932044360035669	0.000751984915309606	0.988896350294693	-0.0115058787821261	0.831370916254046
MEGF6	blue	-0.10392630038187	0.0537849025127923	-0.00419460399933489	0.938123257925692	-0.000825840623436505	0.987805893336979	0.101486695610119	0.0596929216865851	-0.0486411943951797	0.367734850106639	0.194582989161229	0.000276996315898703	0.0243277189781445	0.6524984355964	-0.0112831178675661	0.834588240018981	0.0153401177775877	0.776477307837312
CBX8	blue	0.340634539845533	8.06214761623755e-11	0.0905098082818149	0.0932513964357351	0.490523029953133	2.74711993250363e-22	0.151784195855849	0.00472183035349096	-0.0839120700635354	0.119782826317945	-0.090271624872641	0.0941197492885937	-0.132726551783813	0.0136149855373014	-0.256945384320468	1.32030919600231e-06	-0.0474432717720514	0.379663595854424
VSIG2	blue	-0.0228718616727931	0.672047531963845	0.102620723936618	0.0568831419836732	-0.263020427803934	7.22654642362761e-07	-0.0695061511119412	0.19778352821562	-0.153927154795053	0.00415967551370641	-0.187709938731174	0.000456417851121971	0.0508608824474049	0.346254004991235	-0.12680772929288	0.0184569830135352	0.0424352911739835	0.432046802521485
CEP85	blue	0.523983317642455	1.01088825163235e-25	0.285201114209648	7.02567282896386e-08	0.733927863806548	1.40756631254265e-59	0.255721201590462	1.48808519139865e-06	0.0499588546029833	0.354885478250942	-0.135571096227605	0.0117144957106617	-0.0996745104066037	0.064420223196125	-0.417171425996542	5.84886627753591e-16	-0.0499800589510586	0.354681035197128
RELT	blue	0.198459184872796	0.000207419850126543	-0.0849875568265682	0.115095705742297	0.257514680213617	1.24860633529174e-06	0.00806036710531906	0.881416535442616	0.322298056092042	8.84281559852862e-10	0.1162014483033	0.0309412239683277	-0.0669502270651329	0.214818496360528	-0.179253759227659	0.000824201360861549	0.0376464390324962	0.485827251301008
TNS3	blue	-0.0318407403916335	0.555580511918452	-0.0438871629476298	0.416446842227907	0.22200011570305	3.1750201627664e-05	0.176480475522971	0.000994924134567053	0.302286971618237	1.01066030061139e-08	0.235931940148042	9.46631328788581e-06	-0.164441771128038	0.00218274274180841	-0.124067649439047	0.0211663883660556	-0.0365918648225322	0.498136998825296
PRKDC	blue	0.393337451508916	3.26350787153048e-14	0.194775965889261	0.000273071516624978	0.66588016879405	1.47963694347603e-45	0.267962769534623	4.37648598017698e-07	0.0300555124340947	0.57796749485579	-0.0503561334821387	0.35106739726078	-0.114809756504603	0.0330223752670293	-0.266908852993956	4.87460131964218e-07	-0.0548583039261186	0.309622231386565
VMA21	blue	0.349598217562955	2.35791744162071e-11	0.0388123378403433	0.472411065028218	0.434608030694482	2.50234339893281e-17	0.264606680021163	6.15890586210046e-07	0.054829335833939	0.309878167957835	-0.11165356888112	0.0381879285783513	-0.100865366551439	0.061280375541343	-0.283279363714498	8.66887860360234e-08	-0.0315395718184632	0.559327474909739
ZNF385C	blue	0.0528441634032858	0.327748751214489	0.0117754479957826	0.827481306823284	0.215628632360517	5.38646116104367e-05	0.262851883849292	7.34989590482276e-07	-0.121041793895554	0.024552936159442	-0.00848916331196139	0.875158326016211	-0.0127981728157181	0.812763475599343	-0.0847035203172513	0.116319389193408	-0.0367397892439518	0.49640041555985
ARHGAP39	blue	0.38045875889279	2.51527847891568e-13	0.204472463829693	0.00013098021501913	0.554869274201184	3.00690555576202e-29	0.222219409520146	3.11692134768715e-05	-0.193333042772275	0.000303720242778975	-0.134313909683779	0.0125234689279879	-0.0808084757995463	0.134145153854202	-0.319585680344308	1.24348912253673e-09	-0.00840294868591232	0.876416002889331
GDPD5	blue	0.0602672647178144	0.264265007761191	-0.00401723038203722	0.940734884452585	0.296998435822348	1.86715498980546e-08	0.291068773041346	3.66207800368539e-08	-0.135647267877551	0.0116669982370602	6.84237806051893e-05	0.998989636772081	-0.0514087811786188	0.341076737567591	-0.0736738976067608	0.17215198706988	-0.00577625292709161	0.914867797814586
DNA2	blue	0.529049760774719	2.82372938176858e-26	0.237110017569407	8.51597473706921e-06	0.706365098381588	2.05612454757552e-53	0.395805609503618	2.18394538169434e-14	0.119059586044857	0.0270165429051635	-0.216102529271011	5.18155781672833e-05	-0.134346782430601	0.0125017044124365	-0.378761552761676	3.27030142382603e-13	-0.0327881158158309	0.54387401452273
OTC	blue	0.0293492106932594	0.586939782224335	0.0938135573112921	0.081854665995992	-0.0969003877655403	0.0722491439064214	-0.130653201847373	0.0151661899374748	-0.018040679120522	0.738453666397343	-0.0726723706502817	0.178073076297037	-0.058148588487566	0.281456206626894	-0.00972533856336096	0.857161348229049	-0.00976180026199288	0.856631590495156
BMP5	blue	0.045175267083783	0.402887623984881	-0.0655053784837564	0.224901846907689	0.201695101104673	0.000162232577411552	0.176843809014029	0.000970837480265467	-0.0595579234807021	0.269938551905405	-0.0147254094100951	0.785211086428393	0.0686477117846541	0.203391580558894	-0.037879633832271	0.483127528894108	-0.0108075307943585	0.841466285349175
ASCL5	blue	0.104541461096912	0.0523744368959148	-0.0931588123997256	0.0840191559450169	0.189108129744663	0.000412899998169602	0.130189436620495	0.0155336565576764	-0.194149188697979	0.000286011975197126	-0.108613155118084	0.0437951711431661	-0.0350930498443376	0.515912527389728	-0.0710473327467083	0.187999391210177	-0.0267458109732732	0.620552810232481
CDC6	blue	0.182959984200703	0.000638133367501685	0.127317692251786	0.0179875498273413	0.160148614440267	0.00285335435059086	0.0482632697786681	0.371472826846859	-0.0990537474640694	0.0661086565622584	-0.107730530751559	0.0455470931916103	-0.0483774286038705	0.370341238874505	-0.123388383606819	0.0218891510958488	0.0429640311311566	0.426326994739329
FMNL2	blue	-0.0421210921548327	0.435466607858081	0.0702907604623673	0.192757088270087	0.225480010655777	2.36333052129293e-05	0.264821399565621	6.02658198253137e-07	0.31159548361743	3.32856154283694e-09	0.150166372039907	0.00519062794517508	-0.106620614678338	0.0478332693738621	-0.00611550362910518	0.909888446574891	-0.0357950341780856	0.507546606816809
SETSIP	blue	0.264147591454625	6.45124180648705e-07	0.0439245331503739	0.416049727745213	0.282776223770385	9.15685904709525e-08	0.11611277027349	0.0310704069994836	0.0855880784528646	0.112541747652432	-0.0775128274800299	0.150810645441706	0.0298042312999294	0.581152199642457	-0.14744547048409	0.00607416938646403	-0.0302062297113334	0.57606125390744
C21orf58	blue	0.31847899621995	1.42766311821593e-09	0.0487032381395908	0.367123424297579	0.502612335728543	1.74397940157174e-23	0.39422290087073	2.82664224595281e-14	-0.101136184813428	0.0605842248304832	-0.0987896001346345	0.0668380477522423	-0.072176225683232	0.181061621988845	-0.230593202113007	1.51859923997874e-05	0.0388156809197291	0.472372890031156
KIF23	blue	0.525639350774163	6.67856822379114e-26	0.332358622113535	2.42355877117962e-10	0.718937519622981	3.91665301848593e-56	0.302365989705063	1.00133971148754e-08	0.024232060867398	0.653775837816715	-0.144363006860996	0.00723617809334928	-0.124358900912045	0.0208628832898758	-0.44380594667115	4.40427873996176e-18	-0.024406123648807	0.65145218882558
CENPO	blue	0.544510448006991	5.0316743003871e-28	0.238482294416844	7.52341811510209e-06	0.761827722954224	1.17702696196061e-66	0.225727625291535	2.31378860424111e-05	0.0749858033605406	0.164619421322527	-0.105918459287276	0.0493285541624963	-0.147299375781458	0.00612521763651489	-0.453238745205651	7.01471489004115e-19	-0.0286968542940316	0.59528340547661
SLC43A3	blue	0.14137756013755	0.00854697604902107	0.205158241047986	0.000124184559868506	0.234624128064962	1.06392351133421e-05	-0.0563649003348584	0.296502913128126	0.0854454841388403	0.11314412283031	0.130072296534099	0.0156276980686317	-0.0576023723850082	0.286008105597566	-0.125084631367053	0.0201229973278564	-0.0474383836540032	0.379712751275278
E2F3	blue	0.405191927828863	4.59642718109335e-15	0.18544471095633	0.000536061496987207	0.693420157070064	9.26847942188152e-51	0.367563604807002	1.77958781975127e-12	0.0485695903215835	0.368441274973678	-0.0448416381418047	0.406374046444732	-0.142638267941408	0.00796964052339064	-0.314268846909167	2.40211152656861e-09	-0.015597218885518	0.772832672849845
DAGLA	blue	0.174570097965141	0.00113088229675836	0.0893160801499533	0.097668485431417	0.32311556355777	7.97403525576223e-10	0.165126077563054	0.00209025490269344	-0.16964428592582	0.00156409853275819	-0.0316439408220516	0.558027595205601	0.00199168513352861	0.970596883762124	-0.14473904468066	0.00708450868437372	-0.0332475987310117	0.538240617139022
MUCL1	blue	0.060249207896915	0.264408409050021	0.0465368140113637	0.388845550006705	0.124812785990658	0.0203974307735538	-0.0294011571393406	0.586277713026276	-0.0159107934673036	0.768394227116209	-0.0407876112183791	0.450152351576139	-0.017415142566713	0.747208461548594	-0.0354882158301824	0.511194379169436	-0.0107757575969088	0.84192623202776
DNAAF3	blue	0.244669191014686	4.26344823334397e-06	0.0783724207727438	0.146319513029377	0.279842810042528	1.25740816153532e-07	0.0302051293338227	0.576075160541519	0.169968610362619	0.00153145663864188	-0.0456580131899124	0.397874641987515	-0.00437866553509422	0.93541386016947	-0.217657313164428	4.55974564017335e-05	-0.0366724681891399	0.497190343452206
RIF1	blue	0.242167104163587	5.3740937638124e-06	0.0910043321648324	0.0914689380412327	0.495164866800072	9.65523804979815e-23	0.381320391297433	2.20016967659352e-13	0.144647745140698	0.00712106946548223	-0.0301821091965457	0.576366126522943	-0.105564463878417	0.0500970934399587	-0.185250282837376	0.000543466334158343	-0.048152277552504	0.372575071301138
NCAPH	blue	0.690180917615116	4.06661705316234e-50	0.431312693918019	4.60385536496079e-17	0.837459438413374	5.05551475425489e-92	0.153215937422317	0.0043391602584444	0.0857538322286681	0.111844704559975	-0.194799317040244	0.000272600131786016	-0.17927559971794	0.000822971401609729	-0.520621539242541	2.32874935212179e-25	-0.00861299641929581	0.873352430341642
RUVBL1	blue	0.495602252942919	8.74208616842765e-23	0.330305469582117	3.16846927220941e-10	0.592025947385841	5.21511229846459e-34	0.0459082872588858	0.395290518241685	-0.00686481060297257	0.898903249624806	-0.107315544949195	0.0463909039103951	-0.109191471826285	0.0426782693232485	-0.401872894248423	8.02036390829276e-15	-0.0161466668145261	0.765060558165971
DSN1	blue	0.557101319879064	1.61746313542777e-29	0.298307498762893	1.6058121154866e-08	0.7150675666915	2.79189921312608e-55	0.380370243456908	2.55004625778153e-13	-0.056575606324245	0.294698060192538	-0.194046925768653	0.000288176805159967	-0.181800132054993	0.000691697769612549	-0.450501947298202	1.20241904933706e-18	-0.0437114904878643	0.418316607149047
HIST1H2BJ	blue	0.184025236030584	0.000592347865860346	0.0874720525563683	0.104817273986132	0.255566271021922	1.51071979235383e-06	0.0854616728797973	0.113075608127852	0.0232793479610005	0.666552840399902	-0.0848555256719822	0.115663261353513	-0.00252619022834796	0.962711137094725	-0.132512266838351	0.0137685672339133	-0.00854326464071106	0.874369269774558
DMRTA1	blue	-0.129207630979807	0.0163374212608493	-0.0889450104763681	0.0990749494092951	-0.0845569889208207	0.116954641503688	0.101496796062341	0.0596673989551638	-0.124553864982951	0.0206618331175146	-0.0798833240217699	0.138673413677688	0.238525333019753	7.49414457310574e-06	0.0657161079573076	0.223410592456707	0.0136879876131451	0.800011480672621
NANP	blue	0.396919845251899	1.81975358649323e-14	0.246282827518963	3.66728347119369e-06	0.549851815415528	1.19153476884528e-28	0.308313245684742	4.94610742298576e-09	-0.116775298934059	0.0301163059629014	-0.121835144581736	0.0236226356696234	-0.10945344035202	0.0421802772429845	-0.319841287769054	1.20435058776054e-09	-0.0550045469556116	0.308332279909645
ATAD2	blue	0.544702287619435	4.78009857027283e-28	0.31719260174867	1.67510854442503e-09	0.747247023173994	7.68596121681494e-63	0.267570536868649	4.55587058270369e-07	0.00470667659185879	0.930587381832472	-0.142109934059179	0.00820721669467448	-0.145189171266954	0.00690669774085467	-0.415444331632344	7.91363599585515e-16	-0.0338898255403912	0.530415881607253
NR6A1	blue	0.234036734816168	1.12098694888108e-05	0.104874261815257	0.0516243017659984	0.389122564389638	6.43030913921859e-14	0.491703447641431	2.10888074039223e-22	-0.189484208093897	0.000401871478484925	-0.178753268272893	0.000852856265272614	-0.0242560889628309	0.653454875519771	-0.177730002432745	0.00091432590093395	-0.0147598930557512	0.784720417958673
KAT2A	blue	0.465888910849828	5.45024179883409e-20	0.272363485117004	2.77639997777154e-07	0.529540757366538	2.49257915117774e-26	0.215511591206308	5.4382316695446e-05	-0.0721966214099425	0.180938041517713	-0.200702958650113	0.000174998734501099	-0.100821679606491	0.061393290212025	-0.349272331008447	2.46739615409885e-11	-0.0427359387537108	0.428789043264045
CLCN4	blue	0.103560512306014	0.0546384647926892	0.062641167596406	0.245875679717147	0.245806897922856	3.83429449189039e-06	0.0310925924633081	0.564910938838107	0.180445158310147	0.000759530159060644	0.0223126093744687	0.679617128697479	-0.0827450894380494	0.125035668844032	-0.123934819129702	0.021306073885273	-0.0358534593569008	0.50685353358242
NUP188	blue	0.445559186769749	3.14374479424189e-18	0.166498597145455	0.00191545244339152	0.593343847056277	3.44313328236502e-34	0.141122506835491	0.00866820571473529	0.0019689719569088	0.970932048301726	-0.107545542804447	0.0459216339234136	-0.0702984757092897	0.192708130516493	-0.305522246155251	6.90035039642437e-09	-0.0206175912789116	0.702754009095238
MEX3A	blue	0.158687753418318	0.00312115533422896	0.0332896025188061	0.537727096141003	0.485689875400627	8.02437217584103e-22	0.23107446357465	1.45592046546782e-05	-0.129417181015521	0.0161628811278071	0.00879656379891925	0.87067662275732	-0.0309316465583282	0.566927916637387	-0.0795527272245366	0.140319683858239	-0.0346790864544688	0.520879122560952
INSL6	blue	0.0613609207749446	0.25567896948717	0.0560602500392647	0.299125461076025	0.153917797166506	0.00416199282412905	0.174442675773932	0.00114053276170891	0.0417693155465866	0.439313799496932	-0.0359741277507616	0.505423664469154	-0.0175761429951995	0.744951997945128	-0.0569113156373759	0.291837634528211	-0.0201698955554412	0.70891214785268
ABCC4	blue	0.0496333026316959	0.358033601040787	0.0192591463454759	0.721497923422252	0.25711870486596	1.2980721645589e-06	0.222278984779809	3.10131231787073e-05	0.0903016718076442	0.0940098517331022	0.043626826360249	0.419219481889902	-0.0880260410325609	0.102627434568678	-0.0512995836228326	0.342104622216364	-0.043584291725867	0.419673509823405
RDM1	blue	0.43267250573196	3.58271912472695e-17	0.242204771196844	5.35549506981885e-06	0.487110688534414	5.86573951584655e-22	0.184981767292946	0.000553848873136347	-0.00241105282576989	0.964409520255047	-0.191412689171436	0.000349498059556102	-0.082643532646993	0.125501125990083	-0.339717078327435	9.12313328888356e-11	-0.0523272781336486	0.332508909213518
GJB7	blue	0.0700050698676818	0.194576374852692	0.0926793813746302	0.0856331541589505	0.243255091173503	4.86091596084112e-06	0.266911473989617	4.87329754786826e-07	-0.130683175057044	0.0151427049157765	-0.0160897988312584	0.765863896729977	-0.0181640901262133	0.736730388120691	-0.101465732432898	0.0597459221055831	-0.00695287650922583	0.897613385904154
ADH1C	blue	-0.0137176659822159	0.799587051091518	0.018717035748764	0.729025488649032	-0.137960473283125	0.0103032917529452	0.032950969918406	0.541874038353792	-0.0299877919772592	0.578824970170578	-0.0939983351384613	0.0812520338698465	-0.0309240417937271	0.567023304686812	-0.031052427908877	0.565413960104088	-0.000430549274015484	0.993642463435631
MND1	blue	0.631494173726107	8.61697593569046e-40	0.299529465130954	1.39402384325365e-08	0.570723670790583	3.31498591238789e-31	0.0388048747058208	0.472496293498748	0.129582872141758	0.016026029659237	-0.225788264389834	2.30180699608144e-05	-0.184683408195617	0.000565600934566969	-0.474518450790122	8.96626531079727e-21	0.0308064340187591	0.568499456091015
CHEK1	blue	0.633767153701631	3.77293517991831e-40	0.355633179961103	1.00785726559314e-11	0.757746414096674	1.46506714835749e-65	0.156752878758512	0.00351094575514961	0.0521799307987924	0.333873979236286	-0.221241073275571	3.38412698529957e-05	-0.149131317246097	0.00551211144856532	-0.429122483352176	6.87876758395388e-17	-0.0142793170558064	0.791566138028506
MMP7	blue	-0.1394517547416	0.00950086829127556	-0.0500205026393991	0.354291300166731	-0.147207032296047	0.00615768228667021	-0.116210030013541	0.0309287468314657	0.120824562037127	0.0248131139947015	0.0818078370826902	0.129382508074907	0.0403497962099887	0.455034286088335	-0.0306568410317325	0.570379707871297	-0.0309083033012345	0.567220739995483
POLD1	blue	0.347922348183885	2.97609712021035e-11	0.10997817768732	0.041197484300039	0.408952747155118	2.42767588085414e-15	0.0466214843074573	0.387982227581009	0.140785465926123	0.00883075099081784	-0.0872266007923227	0.105799243050592	-0.0681116222086133	0.206951733442916	-0.216915635542177	4.84702063885634e-05	-0.0158296295769356	0.769542331175572
CA6	blue	0.0127976584480087	0.812770861702017	-0.00711951699413551	0.89517341353544	0.0621665747327731	0.249478739536143	0.0848923221293229	0.115504866562166	-0.0628144805625656	0.244569004958387	-0.0371727001282322	0.491336711372645	0.00340766417750034	0.949714725190492	-0.0327138135371586	0.544787717681071	-0.0114282661514206	0.832491554819217
C17orf96	blue	0.298034934128695	1.65713056220671e-08	0.132527742494642	0.0137574247522391	0.378032354965972	3.65902180927995e-13	0.0210765138361471	0.696461541397953	-0.0467977786866374	0.386188415007786	-0.0384192569212468	0.476911473782644	-0.0472354822000462	0.38175658522694	-0.195407745269366	0.000260582303808771	-0.0301162840402977	0.577198512701146
SATB2	blue	0.202131094387656	0.000156903142874059	0.0713396772723554	0.186184284454498	0.342091249588604	6.61966866483452e-11	0.217347608273841	4.67769230894987e-05	-0.135665035940916	0.0116559433090605	-0.0224043201268231	0.678373572922554	-0.0890233835322419	0.0987765594996093	-0.174258379627256	0.00115462477303512	-0.0124324827554709	0.818018777432836
ELOVL3	blue	0.183492765147126	0.000614839233083116	0.0598975780343188	0.267211586997167	0.323673367336017	7.42944055192445e-10	0.0790731131699787	0.142734566383606	0.101968095318105	0.0584864619683184	0.0184028290946026	0.7334004468041	-0.0279962353522972	0.604303839422673	-0.139148410894464	0.00965944351874528	-0.0364049420165003	0.500336003893554
ZNF618	blue	0.0119873507496549	0.824426715531788	-0.105400486099468	0.050456468617105	0.215289409637139	5.53780239572185e-05	0.147856627894166	0.00593254486363993	0.221746948504248	3.24336706591442e-05	0.176102168249941	0.00102058784238908	-0.105124546697226	0.0510660738184368	-0.0513886350100372	0.341266226679558	0.000784119575380386	0.988421889202962
JAG2	blue	0.113179166728786	0.0356114358334079	0.155301121298242	0.00383181089065029	0.250975729069768	2.35247120418444e-06	0.0463208508343251	0.391052838291433	-0.110635908455179	0.0399929449759933	0.139134901365458	0.00966656004473295	0.0347579454430823	0.519931111849683	-0.0911175659125587	0.0910646600051607	-0.0159184352207018	0.768286156675967
CCNE2	blue	0.515576637145953	8.00726871866791e-25	0.299147654077467	1.45711360519384e-08	0.651622735020612	4.48273984854906e-43	0.12017784058586	0.025601811016534	0.00459214429407926	0.932272373575608	-0.155605184904934	0.00376249031483765	-0.120735316814617	0.0249206896771217	-0.341099662738411	7.5711645093296e-11	-0.00299476765868655	0.955801005216374
AMIGO2	blue	-0.109706435568217	0.0417039982882466	-0.0864085661376419	0.109124455275684	0.0492534903401718	0.361728464122398	0.0334181371537285	0.536157207870638	-0.0258157018061036	0.632760681913007	0.215622910883415	5.38898108153476e-05	-0.0132718349438091	0.805969008354871	-0.00496897928804651	0.926729580575739	-0.0165005484245432	0.76006717823641
NAA25	blue	0.50003049128762	3.17147161449727e-23	0.181971519821141	0.000683529085029166	0.609526137381249	1.79314482534061e-36	0.41365787653563	1.07994066806115e-15	0.0849707921791579	0.115167649966354	-0.231510978413464	1.40120057123921e-05	-0.0532325223913882	0.324201346842543	-0.345576379160914	4.11333107422776e-11	-0.0584413775533265	0.279036504113554
ACBD7	blue	0.214596603961944	5.85943799864584e-05	0.141723977487313	0.00838473767233958	0.400012598293903	1.09277620179237e-14	0.131954534605102	0.0141754668625115	0.00388665444390562	0.942657875063231	-0.0361133419701019	0.503776666456337	-0.0556511309665774	0.30267149151526	-0.125384187762837	0.0198243096653465	-0.0488022430895562	0.366149062203022
ANAPC1	blue	0.439819258033428	9.41244813404619e-18	0.319708841951973	1.22447897279406e-09	0.6563404924446	7.00444053027748e-44	0.345776478526338	4.00176263587148e-11	0.0794169463318076	0.141000150675348	-0.136086863671861	0.0113961938407966	-0.12335196918267	0.0219284939607893	-0.280320624955533	1.19440158112312e-07	-0.0343409036831307	0.524954645288955
ATP6V1B1	blue	0.0388920240302773	0.47150158009037	0.0288594232375287	0.593199115562117	0.24971300277532	2.65328625669602e-06	0.307290064106569	5.59052917874209e-09	-0.138006978028168	0.0102773886695305	-0.0173392463366109	0.748272917198015	0.0550238324635821	0.308162434646971	-0.0226172384667519	0.675489862918448	-0.0201664287845202	0.70895990853729
NR2C1	blue	0.23359448966142	1.16585676943584e-05	0.0841478485278797	0.118742736916507	0.313258177507445	2.71841015706015e-09	0.483937774550332	1.1785807918732e-21	0.0948695775472732	0.0784587108878761	-0.197298417649507	0.000226318967647703	-0.112969073804809	0.0359572388662236	-0.194470998451071	0.000279298075974074	-0.0797948045959901	0.139112754055891
SERPINB9	blue	-0.0493575351557027	0.360713944154716	-0.165040637046164	0.00210160382797699	0.0691226846871151	0.200274576647966	0.0110853077786119	0.837447514798826	0.298293275740504	1.60845159151967e-08	0.161328030063116	0.00265257666994165	0.0148331659839839	0.783678099022219	0.029107609867649	0.590023560709713	0.0463747666242769	0.390501074475364
PRELID3A	blue	0.178965593635849	0.000840589345849445	0.031800120376861	0.556085169639194	0.343331725709748	5.59214984017144e-11	0.248905596645876	2.86453379674085e-06	-0.0537203098627926	0.319781135720406	0.00748300840634889	0.889854578892953	-0.0611051248254431	0.257669660208284	-0.0516058949208367	0.339226281711019	-0.0237620365282759	0.660067086391636
NUP43	blue	0.510131375054417	2.9680304357469e-24	0.295788496856187	2.14494671199899e-08	0.653737236903551	1.95885027954387e-43	0.417049952857454	5.97491271487238e-16	-0.0959713401924305	0.0750382711909793	-0.244748146643964	4.23224338551198e-06	-0.170870782984522	0.00144391459390995	-0.342303906506145	6.43132709918696e-11	-0.0254150088518273	0.63805097529819
HIST1H2BN	blue	0.262247230132409	7.80924517639625e-07	0.147998013479824	0.0058845331056694	0.343695126939444	5.32177394911457e-11	0.173927829458006	0.00118030202023978	-0.0663621540452729	0.218882692012192	-0.140744956404155	0.00885046896890167	-0.0419353419509699	0.437495641730638	-0.246517940669194	3.58736347434905e-06	-0.0224152550069275	0.678225359047541
RBL1	blue	0.522074929625477	1.62530051860661e-25	0.229374432359891	1.68898680203663e-05	0.767693557921821	2.86891505035213e-68	0.438789015058631	1.14349417524922e-17	0.0847301750806497	0.116204124441666	-0.170712277234859	0.00145895466769323	-0.175049890708201	0.00109521502775447	-0.359608606219975	5.70076021652697e-12	-0.0323687619207957	0.54904077679097
TMEM145	blue	0.14545143219607	0.00680494852246916	0.00566386338392862	0.916518138531018	0.238406852527694	7.57499421253865e-06	0.100042835531067	0.0634352662731516	-0.121704509752886	0.0237736939195917	-0.0481247638835376	0.372848616498895	-0.028170095328656	0.602059706182023	-0.014733536218425	0.785095442252177	-0.0230066614110322	0.670227894285508
FZD2	blue	-0.117444961140917	0.0291775188521447	-0.0684428447677741	0.204746818041128	0.135349414368421	0.0118537004248279	0.0639369559446157	0.236223701383158	0.0812675030302464	0.131941073929972	0.18552886369351	0.000532885635680211	-0.0127270769575752	0.8137845390246	0.0259667213074594	0.630771617010426	-0.0362963662451334	0.501615665082198
ZNF367	blue	0.587440072755628	2.1790991908739e-33	0.312101024689137	3.13022534345794e-09	0.640218007352438	3.48526506437593e-41	0.0792511097951003	0.141834664151515	0.0497503357678526	0.356899869497264	-0.197141276372785	0.00022899775997607	-0.174310445819299	0.00115062743472676	-0.406487511179258	3.69241541827391e-15	0.0115419061882544	0.830850837109392
APOA2	blue	0.0228539639025975	0.672289274995714	-0.00164792857543724	0.975670009452044	0.152733899767599	0.00446475233366153	0.038249114566258	0.478866667541218	-0.00193241621209114	0.971471489913202	0.00273953794829129	0.959564511931004	0.00146753892530363	0.978332587322275	-0.0022167112866596	0.967276598414879	-0.0102607619007039	0.849388657875119
CEP170	blue	-0.148928742178141	0.00557708482568763	-0.149356950981222	0.00544054366845832	0.170748139015858	0.00145553933715953	0.118513559467242	0.0277314102778608	0.380920757322581	2.34120109176621e-13	0.311520807732948	3.35887240037591e-09	-0.0947351565914529	0.0788845354514618	0.115353516642579	0.0321954475166385	-0.00962931113133473	0.858556851790765
TRIM71	blue	0.0402723850089946	0.455900551487456	0.018265590198857	0.735314055074918	0.291320425500156	3.55997787169199e-08	0.208691630965079	9.41118223194135e-05	-0.0512661053220016	0.342420150631341	0.0119845580402363	0.824466955507918	0.00548451451614917	0.919152456680543	-0.0119755232406213	0.824597140519215	-0.0144878654063401	0.788593404037768
EXO1	blue	0.637567517219996	9.33784555136869e-41	0.398061335759197	1.50846700874309e-14	0.792517342779351	1.16297844277963e-75	0.206321162925498	0.000113411431035252	0.0209791702779882	0.697794537999239	-0.158893525696502	0.00308210211691802	-0.157113140494591	0.00343518737382608	-0.472543440102066	1.361322931806e-20	-0.015426586381071	0.775250987809531
RACGAP1	blue	0.657935326344008	3.71159714564346e-44	0.326341264173311	5.28624668698832e-10	0.834018963884524	1.33670217064941e-90	0.172738479929715	0.00127709818435098	0.030516500900444	0.572146337445499	-0.204413789098762	0.000131577567729353	-0.146177760417189	0.00653011969651241	-0.464425627231475	7.36437640015023e-20	-0.0266064705226318	0.622375176753381
AQP10	blue	-0.0440932056915517	0.414260100216	-0.0165174809258272	0.759828502891352	0.00160657822118397	0.976280324012209	0.0661965772197483	0.220036856288165	-0.0378914162982005	0.482991337550623	0.015673752119571	0.771748705510211	0.000143985193269874	0.997873879363901	-0.0215083987272208	0.690558724407824	-0.0170297294720703	0.752618864994038
ADAMTS18	blue	-0.0207186231628186	0.701366961303094	-0.0108537457665205	0.84079737669472	0.199291410287365	0.000194789678526483	0.0787595118016524	0.144330655743964	-0.0109851871200617	0.838895541086504	0.0663442593094342	0.21900721940133	0.00673516801499685	0.900802552209907	0.0406127504688736	0.452098614801565	-0.0141207720857737	0.793828126702067
BUB1B	blue	0.662949472181961	4.91311924458343e-45	0.343230855210668	5.66954101631391e-11	0.846307865000414	7.72438975588533e-96	0.348997111646936	2.56369903807276e-11	0.0165218854644564	0.759766421596341	-0.211518284631112	7.51356872777869e-05	-0.161235486778094	0.00266785305388128	-0.495332410255174	9.29484695007505e-23	-0.00279569762361066	0.958736325773184
PKDCC	blue	-0.0851250788319453	0.114506868161781	-0.0597647851236734	0.268275479899716	-0.00534702037472995	0.921172602794644	0.131055421746791	0.0148536833031223	-0.00834159532289027	0.877311199470146	0.0337585416794293	0.532010723989943	-0.0828724277464749	0.124453943977804	0.0215564797313242	0.689902723488043	-0.0163124129018344	0.762720604498748
DBF4B	blue	0.385209249906074	1.19661973737164e-13	0.154496117177806	0.00402094921776631	0.675865195318109	2.23401647118115e-47	0.491897085546326	2.01917185166576e-22	-0.0604068499722706	0.263158269523763	-0.117547985563694	0.0290353396198326	-0.0861526102248458	0.110181617803732	-0.26425009145895	6.38484006089304e-07	-0.0345072572207756	0.522947849123887
APOC3	blue	-0.0363219961455664	0.50131343863785	0.0145137345000212	0.788224867959774	0.0832929681964864	0.122547696182678	0.157260983632009	0.00340452894314519	-0.0320476320362071	0.553013577864926	-0.00790548106986166	0.883678905982523	0.00505687480683427	0.925437241490466	-0.0010151405098796	0.985011046757193	-0.00840817390604983	0.876339769839267
SLC5A5	blue	-0.0359433938562853	0.505787647194537	-0.0492385128616133	0.361874652959067	-0.0804876748686356	0.13570227564579	0.0739185189283855	0.170728311834486	-0.00462500425232544	0.931788908753679	-0.0556037979641916	0.303083538371999	0.0762525906182817	0.157583077398077	-0.0399725847548912	0.45926414926688	0.0377236864116339	0.48493205063715
PRMT3	blue	0.557985659232847	1.2635152520986e-29	0.328694522224415	3.90455808686034e-10	0.605571077371106	6.66454492700915e-36	0.282650760366272	9.28260586869643e-08	-0.0413814375871176	0.443578249911485	-0.2699009901773	3.58516382630668e-07	-0.118407870206982	0.0278716405713327	-0.394837656632419	2.55757090733586e-14	-0.0650204827289572	0.228360129417925
AKR1C2	blue	-0.0480896885009807	0.373197520980806	0.0556587175831555	0.302605482430412	-0.0922497416629572	0.0871006412602551	-0.0578256528824628	0.284141445097921	-0.0707656735714481	0.189760419217001	0.00656608293780425	0.903280547325273	0.0335836414012218	0.534139171177689	-0.0180564396281871	0.738233517792603	0.0165702273989047	0.759085150810413
ZNF738	blue	0.244909365067898	4.16920198134662e-06	0.0350522555388383	0.516400875204054	0.474491701344717	9.0172815981029e-21	0.42293531692958	2.10551892713327e-16	-0.0316530309716221	0.557914449836915	-0.107614920172355	0.0457808656154599	-0.0765335664163837	0.156053604372429	-0.136878165421361	0.0109227013660055	-0.0013389758398738	0.980230345872157
ARHGAP4	blue	0.0491361795446279	0.362874471311363	-0.0742727789290706	0.168682140931643	0.0670102552451243	0.214406705742456	0.127802596612053	0.0175508757492169	0.163476290741583	0.00231959101699365	0.0350737640006321	0.516143368107684	-0.0975670686771117	0.0703002301290686	-0.0808327665070784	0.134027812848223	-0.0118421842524071	0.826519016914222
ZWILCH	blue	0.637663782715721	9.01103611065902e-41	0.393252921844911	3.3085160385387e-14	0.748867505946627	2.98366430519974e-63	0.307772736487599	5.27699865328003e-09	0.0445818767062761	0.409100927077129	-0.195782036493858	0.000253436864673794	-0.1626149741984	0.00244822993555844	-0.524181534189915	9.62072865638666e-26	-0.0243030214620206	0.652828145081801
FKTN	blue	0.238159112070273	7.74674066396664e-06	0.0682940387741992	0.205735291319919	0.319238834499061	1.29857734921186e-09	0.268706551707267	4.05477870600672e-07	-0.00690995325395888	0.898242031059767	-0.10806515704042	0.0448760940948495	-0.11431435503185	0.0337914517859713	-0.211121190249621	7.75646427984381e-05	-0.0189034868217585	0.726433513578848
KMT5C	blue	0.292143279991018	3.24496256044438e-08	0.0759238160958246	0.159387065408715	0.472180036279087	1.46960916201611e-20	0.412051193978423	1.42610072913505e-15	-0.153269361071461	0.00432543918490822	-0.124114107483418	0.0211177205158047	-0.0822139205374407	0.127485018945276	-0.26565948135615	5.53573769348511e-07	-0.0576029571354646	0.286003206241176
EDN3	blue	-0.00814037850030074	0.880248210790835	0.0494225502092634	0.360080898805277	0.0666835323135713	0.216654872773071	0.170090234382011	0.00151937760720769	-0.085322781539207	0.113664489596092	-0.02527375202239	0.639920371466013	0.0326468501733386	0.545611823237286	-0.0723907504910252	0.179764906789664	-0.0343561470567304	0.524770594522486
GCNT4	blue	-0.0712450861803793	0.186770164306261	-0.042038613621607	0.43636689042302	-0.229100530431516	1.72970020301964e-05	-0.0526537178686144	0.329497476059854	0.0973917295270959	0.0708085906025847	-0.136520843219717	0.0111343137803738	0.0208256830567239	0.699898236697481	0.0798107885026906	0.13903334374732	-0.0122494209340258	0.820652621030898
HIST2H3D	blue	0.170622047778501	0.00146758030559792	0.0580292932761304	0.282446153180491	0.248363732685231	3.01521446551819e-06	0.143240593988015	0.00770628786398041	0.0114319766480153	0.832437971712477	-0.0408732527649221	0.449200857353802	-0.0281438369034272	0.60239840232583	-0.0800193880309442	0.138000175557668	-0.0134210163050089	0.803832059984837
CASP2	blue	0.421265445190843	2.83651320314115e-16	0.110525445935011	0.0401931378317808	0.50165615361212	2.17763640722826e-23	0.161696697692065	0.00259250664295245	0.147549654992662	0.00603799875768374	-0.115207431464172	0.0324158532871785	-0.136654426566908	0.011054782756657	-0.349123847249568	2.51890599490869e-11	-0.0317103125307722	0.55720172024356
SLC25A32	blue	0.387510391545991	8.31352990735448e-14	0.266633802526306	5.01329838614072e-07	0.462769547449938	1.03353193596734e-19	0.185774189661212	0.000523726557182324	-0.0338653856687947	0.530712595097436	-0.0564107396730775	0.29610963994093	-0.16183906457434	0.00256964301162795	-0.264982908362748	5.92885239765449e-07	-0.0307932472403896	0.568665083623174
CEP72	blue	0.296747764729173	1.92168770948659e-08	0.0326386261261435	0.545713077479179	0.446666376328534	2.53828349515339e-18	0.206296653769842	0.000113629132298675	-0.10917141805023	0.0427165938874663	-0.145305550561749	0.00686137937691771	-0.0888208706143924	0.0995490526726547	-0.198014927703411	0.000214471636735138	-0.0248385380143294	0.645694285568386
ALPPL2	blue	0.0748706547713545	0.165270508513325	0.051712322508095	0.338229836183579	0.0978781694014114	0.0694055959516905	0.00718172966083613	0.894262739111973	0.0365843421967843	0.498225397839082	-0.026795282817035	0.619906348522449	-0.0289451918970953	0.592100821905152	-0.0592522188299621	0.272409142341605	-0.0139991656771446	0.795564278351607
CELSR3	blue	0.203070949259982	0.000145967655229364	0.0868655567099168	0.107256843717379	0.346802975114811	3.4741964754769e-11	0.306402032672798	6.21514416042603e-09	-0.233652299237788	1.15989595963366e-05	-0.0964652719960289	0.0735447149726547	-0.0618725531355025	0.251729263659497	-0.187991248246337	0.000447333849616971	-0.0138105723132007	0.798258781606987
HIST1H2AL	blue	0.200269147921543	0.000180871141125741	0.0739238578847867	0.170697337774124	0.197065214047133	0.000230305011400716	-0.0332749906306132	0.537905707275984	0.0574143607326126	0.28758629707134	-0.0349753579596295	0.517322062894221	-0.0372256544685095	0.490719212433371	-0.129563430909771	0.0160420343187351	0.0458586141712286	0.395802596665667
KCNRG	blue	0.226339573628768	2.19553860796139e-05	0.0868177822767289	0.107450898614139	0.206932529893076	0.000108106079698962	0.314224548492106	2.41519424615172e-09	-0.0163019858519752	0.762867747098864	-0.143243470720683	0.00770504893831395	-0.1082162970765	0.0445757573624822	-0.114096853851333	0.0341338943313394	-0.0370231978832848	0.493082292269056
ACTL8	blue	0.148987781261735	0.00555807811366106	0.131545622641909	0.0144804683075828	0.157128897334759	0.0034319079856253	0.0163059486406014	0.762811824713089	-0.125841320921308	0.0193759310927196	-0.0701378380486666	0.193729348900732	-0.0253821957021651	0.638485021581135	-0.125328577882024	0.0198794651725758	-0.00460384041023977	0.932100287090287
BCL7A	blue	0.277559578320371	1.60538576205408e-07	-0.016912077954053	0.754272876452565	0.503276230663882	1.49416915075217e-23	0.21668364902974	4.9403280970174e-05	-0.0365298806080183	0.498865628316982	-0.115963363773343	0.0312890995356288	-0.112255978722367	0.0371522940072926	-0.177958197090863	0.000900273890749896	-0.0278902763148877	0.605673358217984
HOXC12	blue	0.162488084158848	0.00246772102261025	0.0241098356131303	0.655409483472173	0.364076271417113	2.97641970550123e-12	0.278548919329554	1.44451469239373e-07	-0.128144344743051	0.0172487042380415	-0.0771408950535848	0.152786001469607	-0.0217479991904287	0.687292002964915	-0.104327389263786	0.0528617353304371	-0.0333286537009896	0.53724989231203
SLC6A7	blue	0.129707049782888	0.0159241319014444	0.0320861253120165	0.552536625881695	0.0856306930014322	0.112362216220066	0.275359052868045	2.02736925177794e-07	-0.132957802850249	0.0134509362370888	-0.0915563663223238	0.0895115071679888	-0.0856767450547194	0.112168455724364	-0.090956459151193	0.091640290292893	0.0401360038256162	0.45742896167631
KIF22	blue	0.5606022205973	6.05836269605401e-30	0.303630339674891	8.63046334400302e-09	0.625595227623833	7.11905056626082e-39	0.0977608475029989	0.0697418797441504	-0.017860099486542	0.740977589357048	-0.17790377740306	0.000903606789342327	-0.132216732801897	0.0139828798018971	-0.444742808507009	3.67904412949041e-18	-0.0180577823213224	0.738214763545483
CDH24	blue	0.206877467261212	0.000108574178737193	0.146028639395665	0.00658571956945481	0.354996878161774	1.10328856796475e-11	0.132247607020202	0.0139603544155408	-0.129205747995023	0.0163389970972864	0.0523634158145398	0.332174667681104	-0.0570865516979892	0.29035193132255	-0.21037255404325	8.2346241359825e-05	-0.061686726357585	0.253158883201669
AC019206.1	blue	0.082730647757762	0.125101776404095	-0.153781279588644	0.0041959327097619	0.0818863614244303	0.129013897635143	0.30823130913569	4.9949423908311e-09	0.137638069190884	0.0104844666604015	-0.0679549064329432	0.208000933729654	-0.0565473288585595	0.294939850852092	-0.011028518082885	0.838268786549373	-0.00859145502269148	0.873666528120504
SBK1	blue	0.132902718240826	0.0134898546110464	-0.00217422709396837	0.96790341578783	0.458732010273603	2.34332738151306e-19	0.222018132249501	3.1702085736987e-05	-0.150940044276369	0.00496145361985473	0.0276377006474384	0.608943460282839	-0.0171231718950317	0.751306003454901	-0.0732755630924879	0.174489154896763	-0.0291324985854315	0.589705539494935
ESCO1	blue	0.233966360161279	1.12801557883005e-05	0.106720871642908	0.0476228925128796	0.358828696926075	6.3790077724674e-12	0.370149859362368	1.21034739743556e-12	-0.0497908939590702	0.3565074973102	-0.184658437293333	0.000566594925403182	-0.0430158048386653	0.425769290260306	-0.231815181764413	1.36422765186167e-05	-0.00128495927458275	0.981027734566618
MYZAP	blue	-0.10527451361304	0.0507340096279199	-0.0283340575443171	0.599946763822083	-0.246066579905453	3.74228871735501e-06	0.0460136236157801	0.3942059287548	-0.306417124326234	6.20398545114778e-09	-0.224469439773976	2.57613517402581e-05	0.250876100885198	2.37496765348999e-06	0.0596374595157295	0.269298287774396	-0.0171477122912238	0.750961330693789
RSPH14	blue	0.0663084512087446	0.219256555895796	0.0924182152686597	0.0865228085311003	0.160782693830987	0.0027437572741921	0.144591011697893	0.00714387316680105	-0.0675699232405078	0.21059465896757	-0.0507414412386758	0.347389224419599	-0.0342467490843569	0.526092210735636	-0.115658954063257	0.0317387480142815	-0.0483257709454986	0.370853025976201
NPM2	blue	0.0859063692267766	0.111206242097109	-0.0231593398958805	0.668169239191421	0.253773269738416	1.79783528859762e-06	0.248851241786449	2.87931782397077e-06	-0.153724474188765	0.00421012870119696	-0.0129793191769277	0.810163326353095	-0.02502478370588	0.643220765145561	-0.118363239252454	0.027931040213965	-0.0294425805849177	0.585750009086397
KIF15	blue	0.642844142825008	1.30012892542837e-41	0.310465329774123	3.81699109606749e-09	0.815677296372509	1.56216736355079e-83	0.325500483418006	5.88686978397357e-10	0.0218812676536447	0.685477523587497	-0.250428476367399	2.47860530292952e-06	-0.17483417004359	0.00111112133074175	-0.467769068106858	3.6942870832953e-20	-0.0204962470453684	0.704421224251765
INHBB	blue	0.0516431174910616	0.338877566371351	-0.00909379509992422	0.86634710647928	0.166862039831889	0.00187145855217292	0.0971062479958293	0.0716427051679301	-0.132357086663087	0.0138807364833781	0.00620548316101735	0.908568355205176	-0.0234613625882685	0.664104211152262	-0.0367686856648625	0.496061556921478	-0.0188406139137414	0.727307203204841
KLK1	blue	0.109668334578274	0.0417754344931213	-0.0363871326640148	0.50054578455692	0.0168625994312311	0.754968809298193	-0.0139632300043563	0.796077518524235	-0.0394002472948765	0.465723734849244	0.00165174005512819	0.97561375425666	-0.061926396886501	0.251316077512194	-0.0645987461073651	0.231398480002696	-0.0299723192094739	0.579020969575163
SSB	blue	0.422933387784273	2.10624596191137e-16	0.303558326766327	8.70399828376299e-09	0.570602272633378	3.43459798596117e-31	0.324678502570574	6.53789527408024e-10	0.0267500368553888	0.620497578099379	-0.17076425947383	0.00145400648153134	-0.194445807861712	0.000279818274057735	-0.327768696743544	4.40018743039437e-10	-0.0306551566727557	0.570400895564215
AC079907.1	blue	0.0594305602842817	0.270965987734446	-0.0969207928242137	0.0721888468877194	-0.103287711197771	0.0552823403726468	0.251786142159209	2.17689416240389e-06	-0.0896337808452805	0.0964769697908359	-0.210669636110532	8.04164804331922e-05	0.0776415404473349	0.150131575864289	-0.0195353619200692	0.717672737304615	-0.0110559866688176	0.83787152397434
SAGE1	blue	0.0903025658576645	0.0940065832887983	0.0801208182838264	0.137499937457585	0.197753526676547	0.000218725004516563	0.232260334594299	1.31178968511991e-05	-0.134397003416751	0.0124685182943053	-0.104399810161485	0.0526964608535397	0.0804295565003537	0.135985854956163	-0.0752855188362128	0.162933752933323	0.0273245851994575	0.613008193692973
FANCB	blue	0.552328431095927	6.05623990569674e-29	0.219275679591548	3.98773761350614e-05	0.753575196885354	1.83150648770422e-64	0.260477810479225	9.31705402036752e-07	0.141739628731764	0.00837747288028464	-0.14564179846313	0.00673193445368078	-0.13962204141712	0.00941286638354243	-0.360890589619524	4.73581104082974e-12	-0.013445190101235	0.803485919387809
KCNJ10	blue	0.1037906140913	0.0541002227478705	-0.0704861409645351	0.191520085410499	0.284222866839175	7.82053377969177e-08	0.0427858433742591	0.428249666126612	0.165490821468974	0.00204243326649044	-0.00499083504028177	0.926408214535295	-0.0344425833656427	0.523727572179382	-0.0484577784756919	0.369546058331291	-0.0182662978064225	0.735304184249598
ATP8B3	blue	-0.0818086413479092	0.129378728554852	-0.0587441098037418	0.276549481069335	-0.0127701804268174	0.813165458548448	0.129674866496803	0.0159504862800698	-0.0321246980115865	0.552058891461029	0.0928019473360385	0.0852181824221065	0.0376787365510806	0.48545285514006	-0.0185843415695217	0.730872037022123	-0.0118068803718345	0.827028041836606
MAGEA10	blue	0.0910021019701187	0.0914769148964523	0.0343083837995976	0.525347405150046	0.282140696586319	9.81117446317307e-08	0.219468507534175	3.92429373488833e-05	-0.10802577007626	0.0449546400892961	-0.0208345066978869	0.699777237388132	-0.0106055166277005	0.844391539961875	-0.0755818445122209	0.161279923896769	-0.0182238210190414	0.735896794463717
NDC1	blue	0.67232228617773	1.00787411085474e-46	0.449307261329432	1.51902289182117e-18	0.753988879292824	1.42889829000298e-64	0.193721733327902	0.000295162888661726	0.0610913583079842	0.257777098620005	-0.246713048513636	3.52230708906943e-06	-0.173167789619355	0.00124134700543316	-0.501615391220662	2.19831575745611e-23	-0.0138208326326359	0.798112126749207
MFAP3L	blue	-0.0512244318670728	0.342813176014395	-0.0181651769922811	0.736715217253273	0.147654353703934	0.00600184434789436	0.138685087619827	0.00990618466721509	-0.0346449599942121	0.521289651598481	0.108625147260205	0.0437717636411386	-0.0224052137711986	0.678361459796629	-0.00684043421586047	0.899260327295166	-0.0275890242538207	0.609574572510563
YTHDF1	blue	0.34211316138898	6.60001677622399e-11	0.171478014802657	0.00138760364906461	0.538540992670089	2.44211355796287e-27	0.317485991785066	1.61525047364214e-09	-0.100415401043537	0.0624516071417281	-0.131418044051404	0.0145767992580833	-0.143026831363235	0.00779884806839612	-0.341561592024397	7.1124148891642e-11	-0.0565652461881506	0.294786630715192
CNTFR	blue	0.0511540331687545	0.343477763058131	0.0737687682640961	0.171598801785557	0.100845114173995	0.0613326991740009	0.119932831011134	0.025906197663283	-0.139364245206234	0.0095463756100096	-0.0801222576283787	0.137492848866817	-0.012600469340155	0.815603629646278	-0.0303806103054319	0.573859418119796	-0.0251981635117352	0.640921648119418
CENPL	blue	0.529913048537514	2.26732229022512e-26	0.261495223979493	8.41902726668249e-07	0.709337601778595	4.82006645090979e-54	0.305785890754693	6.6876877668227e-09	-0.0458580775079738	0.395808131289238	-0.17844611546575	0.000870894464034186	-0.183002655697254	0.000636238006484544	-0.409726648089743	2.12670755958266e-15	-0.00491234824351124	0.927562336262429
CDKN2A	blue	0.160757608931695	0.00274801926682212	0.000528055190879105	0.992202722073526	0.268836716067393	4.00086648478959e-07	0.204627809518557	0.000129410941840931	-0.157167588548695	0.0034238674208777	-0.0845011311523898	0.117197512500095	-0.00668779089785741	0.901496782795624	-0.145070737269852	0.00695309087373921	-0.0321143623341332	0.552186882109508
ACLY	blue	0.114535226755561	0.0334467000846641	0.0508268480445566	0.346577242335285	0.0865380584047243	0.108592670237116	0.0785851855569575	0.145223768207863	-0.0684309267159329	0.204825859163529	-0.0723557403118853	0.179976058552196	-0.0388968223293837	0.471446846210929	-0.0747918327292367	0.165717304983028	-0.0107384830607192	0.842465884169398
FOXJ1	blue	0.140025505688995	0.00920724465705053	0.038389001588437	0.47725883502614	0.257782526564298	1.21617573669266e-06	0.0575100555298429	0.286782294396342	-0.129232462989868	0.0163166522279015	-0.0577550515252505	0.284730793973415	0.022948281579935	0.671015717544853	-0.153709644460926	0.00421384186714978	-0.0535590365694356	0.321238191711433
ARTN	blue	0.107942392370964	0.0451212938279097	0.0191966711481428	0.722364081096067	0.236048184154556	9.36823394752143e-06	0.0528991290886277	0.327245157859087	-0.14707640977084	0.00620386792424922	-0.0298399954740958	0.580698430495141	0.010397662181622	0.847403595781292	-0.0580883619654165	0.281955690548821	-0.0198454144221782	0.713387342952814
RNASEH2A	blue	0.561338249266779	4.92093559638449e-30	0.250273344131435	2.51552087255012e-06	0.489677585552427	3.31776372503296e-22	-0.115210909211903	0.0324105913248466	0.116844522797178	0.0300180793637504	-0.165724753377983	0.00201229068988837	-0.144004066929202	0.00738365087311371	-0.413492119225667	1.11144350657278e-15	0.00316620859732434	0.953273556988106
ZFP42	blue	0.0690384198224183	0.200825015311958	0.023157744538255	0.668190737541133	0.263827019192715	6.66321946658959e-07	0.190671335262116	0.000368830318769916	-0.0283549716644521	0.599677488913722	0.0438869695092461	0.416448898380125	-0.000636633332146385	0.990599521721461	-0.0243073702159775	0.652770084731019	-0.0178417853213502	0.741233718117467
ZBTB33	blue	0.310697067027214	3.71149109466166e-09	0.0736178600535515	0.172479362213397	0.471917664275932	1.55301803171969e-20	0.243360848074933	4.813604224276e-06	0.115307554394506	0.0322646547145644	-0.0957636883675602	0.0756734902633654	-0.0546298614050001	0.311644324624393	-0.277623862624833	1.59442904939217e-07	-0.0338049781816381	0.531446334910889
HIST2H4A	blue	0.0641560286255046	0.234618623656491	0.0634235453383579	0.240015551947252	0.141437883476658	0.00851852532231977	0.106360383725539	0.0483829634644407	-0.151866169180667	0.00469912596713224	-0.0909905811284307	0.0915181309655995	0.0195086491985484	0.718042363974091	-0.125696452024938	0.0195170610277444	-0.0385126681078478	0.475839890784022
CCT6A	blue	0.292624218646302	3.07349517660873e-08	0.148583638789905	0.00568935827532289	0.363357997789197	3.30648740571272e-12	0.173833003279474	0.00118776452289649	0.00739520792915985	0.891138887816125	-0.0047728627082287	0.92961379670168	-0.115331091942057	0.0322291974477329	-0.286883796708735	5.83717040536646e-08	-0.0389619994135833	0.470703721158632
APOBEC2	blue	0.0582841730153085	0.280333935921047	-0.0139565650497964	0.796172718347114	0.021131308140393	0.695711612903303	-0.00478162869027957	0.929484858613331	0.0404890719816928	0.453478055386485	-0.0984295001038217	0.067843007341909	-0.00748022423240968	0.889895300233554	0.0314149896522952	0.560881015580704	0.00278463512288663	0.958899460879492
ADAMTSL2	blue	-0.112276811643221	0.0371169091480115	-0.0846180367503155	0.116689654207799	0.120344802288364	0.0253961559351631	0.0418926727957553	0.437962500228003	-0.12263969626856	0.0227104576174724	0.166536007163362	0.00191088078293537	-0.0433420741603619	0.422264495711613	0.0990755800293395	0.0660486635021731	-0.0335834178702812	0.534141894171747
ANP32E	blue	0.398295111802354	1.45147887538868e-14	0.164452990785064	0.00218119669919525	0.437156971626365	1.55437546961801e-17	0.30076170724615	1.20792257053112e-08	-0.0387740434625288	0.47284847346277	-0.160194054451659	0.00284536988680443	-0.158629732261742	0.00313224797481096	-0.303515902023554	8.7476031841443e-09	0.0139374527527232	0.796445728294685
C6orf58	blue	-0.0330880938638044	0.540192886780615	-0.0380006089934825	0.48173018760139	-0.0196610260079588	0.715934794490255	0.0477389764087091	0.376697209351169	0.0186081809605796	0.730540177539504	-0.0269507665083172	0.617876507146873	-0.00309300276799856	0.954352729709316	-0.00659806077071827	0.902811829427462	0.00765902671133022	0.887280726142299
TOP2A	blue	0.416007312453964	7.17228974229626e-16	0.251001863136057	2.34660383593588e-06	0.569977016513187	4.12156584992986e-31	0.259639553197568	1.01252563900339e-06	-0.149145474170277	0.00550759632460896	-0.156549636058321	0.00355434982474577	-0.110796065763635	0.0397041857063212	-0.319336213842161	1.28287626530873e-09	-0.0377684239525579	0.484414005493309
ZGRF1	blue	0.498495131011851	4.51509784178617e-23	0.107226644344846	0.0465733637804537	0.6652635204959	1.90683255065861e-45	0.578755392183135	3.07365340081309e-32	0.102422256461548	0.0573668204970702	-0.23165693452824	1.3833438568474e-05	-0.126126829332853	0.0191003886212524	-0.354718853720739	1.14770141730986e-11	-0.0124397907038168	0.817913674893776
NEIL2	blue	0.0103361221148449	0.848295811886987	0.0918872382231987	0.0883544745714372	0.0347365787679958	0.520187885802598	-0.0654761785108005	0.225109041493023	-0.0932203574255519	0.0838137528335381	0.0670908392887396	0.213854794260781	-0.0432737542493778	0.422996993523438	0.00711128094978742	0.895293983805316	-0.0160152438140502	0.766917468743607
CENPJ	blue	0.384069818971258	1.43158832425346e-13	0.197856732076339	0.00021703637151809	0.643067188895434	1.19514520235982e-41	0.538807279031931	2.27747205558824e-27	-0.053858127561137	0.318539409842024	-0.127462894695692	0.0178558065278655	-0.15377649738891	0.00419712613988416	-0.203982451866777	0.000136047998732132	0.0128720442817502	0.811702885120624
JADE3	blue	0.29390547025525	2.65832331804336e-08	0.132073246076497	0.0140879853529933	0.614779149701087	3.04677266243123e-37	0.320095146383001	1.16666441923392e-09	-0.030801167618796	0.568565599958014	-0.0903789945584647	0.093727512473293	-0.0862698057626767	0.109696575100424	-0.139090955117451	0.00968974217214857	-0.0249929879695686	0.643642765254811
BPIFA1	blue	0.0323511744581964	0.549257993537989	0.040447776749958	0.453939165293066	0.0576486330142921	0.285620683408283	-0.0429633051270371	0.426334818243839	-0.0493499078215466	0.360788256316337	0.000358051641505301	0.994712954041463	-0.0146295982375959	0.786574831015085	-0.0178690944722483	0.740851802410003	-0.010396602186811	0.847418962083054
ZNF860	blue	0.184447775333366	0.000575045224549727	0.0608621277728223	0.259570635923457	0.283919253450253	8.08438843094408e-08	0.229965552426916	1.60419846433403e-05	-0.0166700293944527	0.757679255563258	-0.101215682392317	0.0603811159606929	0.0382721252220813	0.478601985607808	-0.179386998612432	0.000816724246478602	-0.017862418279706	0.740945162418824
SLC12A2	blue	0.115570287645924	0.0318707515431472	0.167680574443307	0.00177574129636596	0.0827320206270041	0.125095490855472	0.0422492354033101	0.434069997202205	-0.0127236568454857	0.813833665897132	0.00625978829138735	0.907771765025096	-0.128744742967529	0.0167288277215215	-0.107554114339957	0.0459042224472372	0.0791124223825332	0.142535455314373
PLEKHG4	blue	0.331481222252427	2.71831861203706e-10	0.179593022897449	0.000805285863716597	0.445572020745159	3.1359728263105e-18	0.232125442492239	1.32747399778818e-05	-0.0651698897444757	0.227290561004032	-0.143226262489258	0.00771246267545767	-0.104675038842049	0.0520722686928241	-0.296112595584361	2.06684918990096e-08	-0.0399725909617486	0.459264079486308
CDC25C	blue	0.583440493919331	7.44538995074388e-33	0.327636082548538	4.47600822778909e-10	0.659527560965058	1.96117485757684e-44	0.184091993340221	0.000589582493767363	-0.0272505087090553	0.613971565887493	-0.205436911957667	0.00012151881785618	-0.165842490934248	0.00199727424373377	-0.443810755397148	4.40021945176972e-18	-0.0232027481185715	0.667584392801606
CLCN5	blue	0.276214790176234	1.85192811178357e-07	0.174942231896549	0.00110312692547215	0.4312596364999	4.64901742952334e-17	0.320908014651055	1.05353379310269e-09	0.0780004551140827	0.148250261532147	-0.0992992233942942	0.0654366890082554	-0.116031091431682	0.0311898013335227	-0.269957160759697	3.564418484039e-07	-0.0434885247913455	0.420696808685464
ZBED6CL	blue	0.274821853588015	2.14556129228583e-07	0.0253272631139172	0.639211935795778	0.41263865683489	1.28847069425282e-15	0.227942306577169	1.91238136513137e-05	0.187134709194559	0.000475529017038751	-0.092878592814912	0.0849595074388353	-0.129636359196418	0.0159820694602052	-0.215252180729402	5.55465381770068e-05	-0.034598540639452	0.521848325768147
SUV39H2	blue	0.5336368503207	8.73461662090403e-27	0.279718861114919	1.27426838163948e-07	0.696296690369752	2.45193705277615e-51	0.302470470798743	9.89143255236696e-09	0.0815305593638732	0.130690627416056	-0.205916630612094	0.000117055285953747	-0.122345702899106	0.0230401829245315	-0.360987010788936	4.67005817835136e-12	-0.0317951925750135	0.556146407142819
PRAC2	blue	0.0937546298796497	0.0820476085830123	-0.00069815172941558	0.989691193959306	0.161893299612968	0.00256098144896173	0.135933758677913	0.0114898740228722	-0.173427710095529	0.00122015145945207	-0.0962279759792208	0.0742592042401282	-0.0199891888004946	0.711403205778155	-0.102689560267723	0.0567161742834856	-0.0348551489767678	0.518763790743995
DLL3	blue	0.096674199700469	0.0729202845422814	0.0415299765474684	0.44194239154828	0.191879126493313	0.000337822912947977	0.0418792703328381	0.438109200228106	-0.0462986466431167	0.391280208677427	0.00650334642360197	0.904200210661941	-0.012843347529412	0.81211485057882	0.0192999639698734	0.720932218783056	-0.0119022840421742	0.825652642083889
HOXD9	blue	0.0155189383333535	0.773941844722347	-0.00305196355739799	0.95495775084794	0.269670165817626	3.67163812930111e-07	0.277592401908859	1.59978223511441e-07	-0.0786044960113039	0.145124629359213	0.0927915512698782	0.0852533174484511	0.0126600452310038	0.814747522937324	-0.033197826197244	0.5388494326076	-0.0172600537428559	0.74938411431011
QSOX2	blue	0.396011425250591	2.11168636051092e-14	0.0757775925137088	0.160194374631952	0.6049576817033	8.15611191946996e-36	0.222518238743955	3.03936826160214e-05	-0.0910070849159697	0.0914590928984339	-0.0698538867940993	0.195544173400459	-0.116612840552857	0.0303479102017281	-0.267988904858006	4.36477741213277e-07	-0.0245061566111522	0.650118321698496
DDN	blue	0.308025564424609	5.11963613437976e-09	0.135491632856584	0.011764227691706	0.366992042791955	1.93693542474891e-12	0.062086671441561	0.250088951879137	-0.100717837724356	0.0616623717567212	-0.0782344320294485	0.147033518840899	-0.0465670003236795	0.388537628313197	-0.150936443561289	0.00496249876385139	-0.0329608763945157	0.541752497040049
ADCY3	blue	0.0952792048080373	0.0771725504926968	0.0708116471595294	0.189472153445341	0.320419065308304	1.12023662933357e-09	0.0687389996642239	0.202789791270576	0.209745673983127	8.6562171006873e-05	0.169505506701419	0.00157825994808733	-0.10471443309223	0.0519834320813907	-0.0202374588467557	0.707981575898957	-0.0241314337102522	0.655120686594698
RANBP1	blue	0.595287187250023	1.86018342485268e-34	0.364269771986515	2.89314753454869e-12	0.552525634560873	5.73713662001056e-29	-0.0154976459908814	0.774243619541073	0.0615353171063369	0.254327873947699	-0.221188047547474	3.39921138032589e-05	-0.128998889440031	0.0165129249998317	-0.414031117526873	1.0121761269807e-15	-0.0042727375379015	0.936973038216527
MET	blue	0.103852261019387	0.0539567720832358	0.132171188111956	0.014016166867774	0.125732280037789	0.01948207475065	0.0106227217725314	0.844142317995455	0.0144757173282371	0.788766484153572	-0.0576558724994408	0.285560086350909	-0.0376887173285569	0.485337188399044	-0.103955464962329	0.0537173270245372	-0.00949959227966858	0.860442668678679
DSCC1	blue	0.576320201559229	6.36522953160274e-32	0.418645176578967	4.51262185537974e-16	0.734673579116924	9.35442555984616e-60	0.275271927626448	2.04610294742249e-07	-0.0786605268802805	0.144837261986573	-0.17848933109224	0.000868335420903738	-0.167675849602617	0.00177628070736279	-0.398356683474555	1.43682371752871e-14	-0.0332076904519822	0.538728746168921
CRP	blue	-0.000114453664075183	0.998309948425303	-0.0351479090051233	0.515256185734196	-0.018670553865003	0.729672144750895	-0.00635406708112562	0.906389029674138	-0.00553902544246043	0.918351692634323	-0.00827927503000904	0.878220664321783	-0.00151532923723304	0.977627170645041	-0.0296905294418059	0.582595923758918	-0.00754393419346829	0.888963550676122
KLK14	blue	0.118810560258899	0.0273405830883133	0.0586900440830997	0.276992537739273	0.188335658269736	0.000436441002754307	0.132962239162169	0.0134478061969224	-0.139855310101923	0.00929349145416476	-0.0701972633446588	0.193351105658223	0.0411782189766723	0.445821863620286	-0.0125063926448422	0.816955959590523	-0.00919196837444603	0.864917969800043
CDK6	blue	0.030855821370394	0.567879349089323	0.0112978214717372	0.834375791046757	0.0996933140245819	0.0643696368363758	0.129437049401896	0.0161464171889589	-0.0224747586638514	0.677419050171361	-0.0563974613090738	0.296223524320566	-0.041026709108942	0.4474987721202	-0.0415074983588963	0.442189722663906	-0.0198410842646543	0.71344713068898
TACC3	blue	0.506076393726203	7.75516600232819e-24	0.22978402332667	1.62979685236389e-05	0.617781014142899	1.08996349391541e-37	0.130780928438313	0.0150663332699191	0.0150530619855299	0.780552370203122	-0.147243850012626	0.00614472005396292	-0.119603282049735	0.0263205212683249	-0.414985988218678	8.57226082822163e-16	0.00278261706050255	0.958929220775249
CDK12	blue	0.135451086017569	0.0117896756101629	0.11536005019865	0.0321856199686304	0.193316088325494	0.000304098722910842	0.119365598742223	0.0266228744932918	-0.00913984676067462	0.865676664700377	-0.0162708872314748	0.76330664976543	-0.0413831821826415	0.443559016730612	-0.118786090847083	0.0273726028672917	-0.0230811713698191	0.669222922824623
GLIS3	blue	-0.243824285521709	4.61140880525545e-06	-0.0106119120239661	0.844298898811187	-0.135565048167918	0.0117182743371478	-0.0223618326560837	0.678949575392809	0.00701824008976323	0.896656207385523	0.279484814189211	1.30670041397264e-07	-0.0077843228839148	0.88544928422934	0.0793927613905011	0.141121618206569	-0.0366653122955223	0.49727434804383
HOXD13	blue	0.116691921524626	0.0302349810199954	0.0438281173912815	0.417074743519871	0.291219631725956	3.60053742594164e-08	0.224337366337319	2.60525173521393e-05	-0.0946573195139979	0.0791319656891896	-0.0203142725937056	0.706924121523843	-0.0228693216510549	0.672081837677199	-0.0494564417544253	0.359751175622804	-0.00606250506550539	0.910666105641289
KRTAP5-5	blue	0.122564484418405	0.0227944197294295	0.0369309678076629	0.494160813612246	0.232898244441369	1.23997260352294e-05	0.200324031583024	0.000180118130490704	-0.145429248684766	0.00681350282923078	-0.0739977713933265	0.170268957651737	-0.0372527875325311	0.490402975583559	-0.0562556257096442	0.297441824506198	-0.0162224116288467	0.763990949191337
CCSAP	blue	0.320515739744724	1.1067311454738e-09	0.129640999156252	0.0159782609278738	0.567293913566906	8.97339012035151e-31	0.223031495907681	2.9104101869847e-05	0.24145599293636	5.73698552298522e-06	-0.0489205158380311	0.364987182850888	-0.121322974405585	0.0242196643379972	-0.225013143046479	2.45948562854691e-05	-0.00480971653784407	0.929071729269781
PAICS	blue	0.676067970008932	2.04814137956867e-47	0.405658493770874	4.24831801796424e-15	0.643520079289888	1.00711970374427e-41	0.00217407830931193	0.967905611011161	-0.0839110372693224	0.119787397860278	-0.213196521238328	6.56394022773396e-05	-0.179904361181007	0.000788281051489223	-0.476222755034867	6.23981366794705e-21	-0.0184967114836303	0.732092334149763
FAM111A	blue	0.264320124823655	6.33984856480361e-07	-0.0233209091793259	0.665993407513501	0.369030165767249	1.43077764172403e-12	0.489712889096972	3.29175301872809e-22	0.174438589609119	0.00114084348255308	-0.151399432129921	0.0048297260721594	-0.12986209961783	0.0157976976016166	-0.28114700116536	1.09254264538488e-07	0.00162095001516022	0.976068200540777
CABLES2	blue	0.155254307588991	0.00384258553698981	-0.0334998174931617	0.535160780684165	0.389134782427104	6.41776921328891e-14	0.288093053405158	5.10545704935585e-08	-0.0787938993315199	0.144154976721806	-0.0395181038263902	0.464389473591736	-0.0859846421198773	0.110879735022163	-0.15570431689395	0.00374013666862345	0.000885384691970386	0.986926759781692
EFTUD2	blue	0.501413761578911	2.30348688801491e-23	0.353163008815692	1.4303293460384e-11	0.633087682183367	4.83296134255088e-40	0.111311470755065	0.0387868532812389	0.0871117302701516	0.106261289659894	-0.104430814493267	0.0526258362648676	-0.102012821899501	0.0583754015713704	-0.444528310967959	3.83395185997289e-18	-0.0503503012959629	0.351123259818137
PNO1	blue	0.522405810748113	1.4971670734923e-25	0.329751132341892	3.4050814613943e-10	0.589589406347857	1.11801968872694e-33	0.128375622826831	0.0170467964010139	-0.0647951693522836	0.229979834256869	-0.168383963470864	0.00169709114744993	-0.180427987545458	0.000760427921308091	-0.349841434275957	2.2793108090439e-11	-0.0314804356113016	0.560064644638216
RBP2	blue	-0.0137207700229167	0.799542663688457	-0.0184211687114736	0.733144850569384	0.0896851077477879	0.096285562569294	0.0834799507303685	0.121707460797907	-0.0369601439985306	0.493819496861102	-0.0358341756941457	0.50708223277074	-0.016247962160078	0.763630245589164	0.00812517596809591	0.880470177945074	0.015897659567679	0.76857997850737
KRTAP4-1	blue	0.072952557751092	0.176401593068505	0.0729768095967808	0.176257465719188	0.121168734786816	0.0244019915810838	0.156512365999132	0.00356236167007531	-0.113628787448425	0.0348808630430943	-0.0387059160240113	0.473627191324019	-0.0289521278325041	0.592012045777124	-0.0956982810813775	0.075874477426425	-0.0214189091279008	0.691780306195559
GNRH2	blue	0.124692381986776	0.0205200159875416	0.0532033962018441	0.324466528712737	0.228385317061583	1.84044615439259e-05	0.279333091236596	1.32814794624611e-07	-0.0787398091711415	0.144431386145662	-0.0525175572407872	0.330751423980827	-0.00493570875542214	0.927218811887292	0.00697294083297513	0.897319549869775	-0.0131714787584861	0.807407373595221
BRCA1	blue	0.527162622600427	4.55218792495142e-26	0.280926910172505	1.11882198978439e-07	0.707164046063877	1.39475312549393e-53	0.328931107635847	3.78687972083661e-10	0.110709275561547	0.0398604466573295	-0.151386572163375	0.00483337032554497	-0.139704687886971	0.00937041729270545	-0.367411281222119	1.82025718453571e-12	-0.0180010981894727	0.739006641606388
TWISTNB	blue	0.293913779097116	2.6558165556878e-08	0.0672115647358414	0.213029869260387	0.265751797854626	5.48407856187185e-07	0.285272406182953	6.9708963720926e-08	-0.060585570995586	0.261745888687757	-0.183812557677767	0.000601238264758632	-0.131799169862807	0.0142906798887941	-0.239395898522243	6.9247820060068e-06	-0.0679487193661007	0.208042434329465
SEPT3	blue	0.0801231489665156	0.13748845927934	-0.0566101910829921	0.294402517934588	0.290474247209131	3.91464336388067e-08	0.147498715853609	0.00605565952820214	-0.134755944193272	0.0122335826288703	-0.0104395571509612	0.846796308232403	-0.0314611923398153	0.560304625103417	-0.0227838897957644	0.673236081973087	-0.0384213416820002	0.476887543736817
MCM10	blue	0.623238634136682	1.6342549964228e-38	0.37348025912029	7.33022981429426e-13	0.793831481925669	4.42789081677266e-76	0.180959457039289	0.000733090299268104	0.0729437710772533	0.17645383335413	-0.164938546233569	0.00211523815135264	-0.1441577515709	0.00732018306097338	-0.441227884146332	7.20541293435902e-18	-0.0277606684606369	0.607350416111745
XPOT	blue	0.213235984996211	6.54303389260985e-05	0.100745689647179	0.0615901049088827	0.356003911855256	9.56019525197055e-12	0.164926025252351	0.00211691588832121	0.0243515585327522	0.65218024391929	-0.0100037730101837	0.853117570863652	-0.0579298295015003	0.283273327253381	-0.203903885509127	0.000136877454142523	-0.0464948446728438	0.389273912576214
GNL3	blue	0.597459165812488	9.30120213759024e-35	0.31567968510737	2.01958720824203e-09	0.609723337007916	1.67871638575747e-36	0.260400736928539	9.38870220040172e-07	-0.106303483072369	0.0485038577152519	-0.293076331920318	2.92030756468309e-08	-0.0892759862130846	0.0978196835672998	-0.479907120323492	2.83005328459966e-21	0.00258984384091837	0.961772259259626
CKLF-CMTM1	blue	0.0922415497071146	0.0871288169917885	0.00909211384708993	0.866371584764961	0.241678766861147	5.62086054372689e-06	0.087099116301363	0.106312124056537	0.197910032549091	0.000216169056058856	0.0738023227679238	0.171403464884999	-0.135903569739825	0.0115084258019713	-0.189853545204782	0.000391307844173391	0.0382972172548128	0.478313453183587
CDK1	blue	0.631937314779723	7.33942001194918e-40	0.374373565644293	6.40137393437001e-13	0.66376183514513	3.52756782203632e-45	0.174575379793957	0.00113048389842244	0.00347065770212036	0.94878642029171	-0.268764165132413	4.03083051413152e-07	-0.171432315325976	0.00139177032161627	-0.495640964939533	8.6654910413297e-23	-0.021683360966453	0.688172713597616
TAF4B	blue	0.26064209480212	9.16607914717723e-07	0.122395898988354	0.0229835946732203	0.342213762239807	6.51051830002859e-11	0.175540332000633	0.001059829143128	0.0701963931352663	0.193356640660079	-0.0296420258681998	0.583212302358646	-0.069231135315711	0.1995677656647	-0.150921378957152	0.00496687356761002	-0.0391190604064504	0.468915617321764
ENC1	blue	0.0979218416543628	0.0692807557674514	0.097484973315807	0.0705378766699949	0.174254727706086	0.00115490562524087	0.0586189405952988	0.277575947907897	0.252894244708255	1.95699568099612e-06	0.0671003091049294	0.213790003568403	-0.161864647870568	0.00256555393437575	-0.143506092459274	0.00759269129034656	-0.0010591669858772	0.984361059501057
CSE1L	blue	0.561838520450443	4.2710812492215e-30	0.268785380507224	4.02204618922216e-07	0.742303194110433	1.31915284732437e-61	0.312260347583403	3.07012869370735e-09	-0.0229911907576552	0.670436632304308	-0.225729577792648	2.31340189289225e-05	-0.145561667632566	0.00676258237441927	-0.402131832350138	7.6811929410356e-15	-0.0513026476568671	0.342075753365358
P3H4	blue	0.12610172479034	0.0191244793503757	0.0898279913258809	0.0957543170984314	0.150286184592933	0.00515452556840283	0.048941056008144	0.364785635727751	-0.0995370912785742	0.0647909070858757	-0.0529713114365346	0.326584586307573	-0.0333084558486673	0.537496682774501	-0.0883831851156465	0.101235010939278	0.0440557003365355	0.41465764221114
DTL	blue	0.660281032822577	1.44818592538414e-44	0.39217189484316	3.94056152989398e-14	0.770902131434467	3.59003784603645e-69	0.0946238903191352	0.0792384238911594	0.125850298755808	0.0193672142589073	-0.179698229320911	0.000799502103904711	-0.195219292568106	0.000264250742446504	-0.476690705061256	5.64662776249681e-21	0.0224379813539446	0.677917360575351
DDX11	blue	0.317839464089162	1.54588713454847e-09	0.13824579293816	0.0101452760850956	0.387813737664356	7.92213452032431e-14	0.264400965360297	6.28829245665596e-07	-0.0485663007215044	0.368473749396505	-0.0660692890212356	0.220927078113288	-0.077221222489196	0.152357726676053	-0.262407610672678	7.68479205803602e-07	-0.0209125413601808	0.698707472331311
ALPP	blue	0.0803898630956926	0.136179794254763	0.03817217467641	0.479752252524429	0.144894578320671	0.00702261170151964	0.00805969814897154	0.881426304615409	0.075534789961917	0.161541694561881	-0.00089513243197431	0.986782841544689	-0.0218077970853888	0.686477618931065	-0.0700578066151405	0.194239605028472	-0.0149482811756684	0.782041348200162
MCOLN2	blue	0.0678230715119933	0.208886528292465	-0.201408854071	0.000165823278746656	0.0681217739226708	0.20688390061583	0.212531494909564	6.92585225197447e-05	0.330227010717423	3.2009603460642e-10	-0.0551811342944126	0.306779396952042	-0.0508183173322292	0.346658291645852	-0.0142597627238827	0.791845029061284	0.0600991591639739	0.265602112399382
PROX1	blue	0.195398627894436	0.000260758683558805	0.0158103397199495	0.769815270008581	0.419904624291078	3.61182678580677e-16	0.177747466498874	0.000913243371178846	-0.144553100079719	0.00715914789363543	-0.0755735244507146	0.161326186267645	-0.0497913590003707	0.356502999930347	-0.0816199297661451	0.130267891769728	-0.02590163974095	0.631628475301609
FAAP24	blue	0.273017208949195	2.59311875172722e-07	0.041872814534125	0.438179873821455	0.400283412848878	1.04478573764882e-14	0.286429046764251	6.1377045712071e-08	0.0333996127922007	0.536383317813484	-0.0942580768631113	0.0804109828190281	-0.0850219280207544	0.11494831439868	-0.241746774958318	5.58585873517486e-06	-0.0344781893410451	0.523298224815288
ANKRD13B	blue	0.294700685504187	2.42848064636871e-08	0.188849689690004	0.000420641216993435	0.443659000253351	4.5301138951861e-18	0.205606872895441	0.000119919455244562	-0.149658774562079	0.00534611559846797	-0.0439628812292139	0.41564245332598	-0.0911625815947764	0.0909043385906729	-0.161476935813471	0.00262816338909191	-0.0571371764264579	0.289923664988364
RFC3	blue	0.611186069787082	1.02784011996393e-36	0.359116582472582	6.11994771180897e-12	0.714803547297087	3.18841279783789e-55	0.288083799745556	5.11070469277854e-08	-0.0519657669738493	0.335864464232843	-0.244057297742654	4.51283258211636e-06	-0.161183378809048	0.00267648985083945	-0.410885086265578	1.74334745890494e-15	0.0122815515238643	0.820190188249314
ANKRD45	blue	0.0379522274735846	0.482288762604066	0.0944323603304517	0.0798506054167461	0.0533423785517001	0.323202417028944	0.101551523450138	0.0595292655388574	-0.052770922994124	0.328420554512732	0.0291964893172622	0.588888244810444	-0.00175728583819168	0.974056009622212	-0.0523632035362922	0.332176630435575	-0.0205604693026331	0.703538662595295
VARS	blue	0.418293888434778	4.80097075609915e-16	0.283016450346658	8.92065603369739e-08	0.444030581964825	4.21852736875406e-18	-0.00818705915697703	0.879566700548607	-0.136893719924405	0.0109135710885617	-0.135285548344822	0.0118940750284051	-0.0617319395643131	0.252810527617978	-0.303502340122217	8.76158689007659e-09	-0.0207207685050638	0.701337519022728
PPAN	blue	0.521123468993848	2.05715791450085e-25	0.202762776020718	0.000149472051956871	0.426779276582603	1.05362379768767e-16	0.148367939035828	0.00576055913352924	-0.0520286837091013	0.335278915106106	-0.190320075709139	0.000378333518234049	-0.0937952014031422	0.0819147283214569	-0.329822457843704	3.37370068278267e-10	0.00461973052283503	0.931866498851555
KIF20A	blue	0.490629840780699	2.68229079526159e-22	0.311123007214773	3.52490232443455e-09	0.681933879082985	1.60976922754265e-48	0.135042913587743	0.0120485719329248	0.0217682808872505	0.687015747179222	-0.0489236336792872	0.364956585076538	-0.134997647781891	0.0120775900075512	-0.399055063880775	1.28041310363336e-14	-0.000984421451153575	0.985464575132674
TRIP13	blue	0.469952536243168	2.34470647217822e-20	0.28067240267388	1.14997025959542e-07	0.607136305261497	3.97269664227507e-36	0.17100844323133	0.00143096806584446	-0.152412637376112	0.00455026684386289	-0.128299689494878	0.0171128580263373	-0.0998912768632741	0.0638390465580856	-0.334833430348942	1.74985013860091e-10	-0.00958730993144794	0.859167366231713
MAP4K4	blue	-0.101267900130154	0.0602480105641987	-0.10004387390942	0.0634325071048171	0.140005254374516	0.00921746961739424	0.22000257362226	3.75351847151519e-05	-0.00732874997845672	0.892111196412646	0.218992848554925	4.08254968201095e-05	-0.00258296472668227	0.961873722274425	-0.015093452097833	0.779978623811932	-0.0269049981929497	0.618473712356811
UTP20	blue	0.380500627375778	2.49899496885906e-13	0.194429236275539	0.000280160978240414	0.638271663582416	7.19362535779208e-41	0.281947979163558	1.00183377616672e-07	0.0714149444634535	0.185719060345522	-0.0593180330622266	0.271875959328788	-0.0823933340236612	0.126653576987904	-0.213503607998959	6.40290471813571e-05	-0.0577298196378478	0.284941618161808
HPX	blue	-0.00870935363987321	0.871947677695259	0.00865643395569685	0.872719122719503	0.184892578356689	0.000557337986894056	0.12241350706261	0.0229637728144702	-0.0160027380592217	0.767094235528235	0.00611411969353445	0.90990875226283	0.0199084597264156	0.712517056912968	0.0167506957511491	0.756543503755106	-0.0097002086888097	0.857526501423727
HIST1H2BL	blue	0.334592054324943	1.80656177504332e-10	0.189836423041612	0.00039179179927555	0.303851019633128	8.40884473837218e-09	-0.0124472222412958	0.817806798243909	-0.0036477109443791	0.946177647528231	-0.114170718949584	0.0340172684883394	-0.0432354369767677	0.423408139489967	-0.240432814592271	6.30033283797298e-06	0.0544589435603676	0.313162886137386
STK32C	blue	0.241355509378765	5.7901093515152e-06	0.122697773100169	0.022645807236663	0.252782075182529	1.97824982637347e-06	-0.0340698999049941	0.528232268237596	-0.125964934864753	0.0192562103584461	-0.0571740312845195	0.28961215306896	-0.0912527713743027	0.0905838115687668	-0.161452063175085	0.00263222700923566	-0.0157785130935965	0.770265657966423
COLGALT1	blue	0.151825576013311	0.00471035684534033	0.161522301838141	0.0026207663196568	0.258406442992903	1.14373155863983e-06	-0.174933354050601	0.00110378170558954	0.231262672677299	1.43208299678074e-05	0.311053229038738	3.55483419111583e-09	-0.16843328636212	0.00169169758388918	-0.207242069134776	0.000105509710871518	-0.0286145336005487	0.596340103308047
KRIT1	blue	-0.00299345778691829	0.955820317585239	0.0245541861387482	0.649478278778621	0.0850736501703698	0.114726796945767	0.170944299726519	0.00143698725411289	-0.0317573538801949	0.556616735481447	-0.0579455038494964	0.283142865785196	-0.0317022523361699	0.557301983053106	-0.0145607495728326	0.787555203074759	-0.0265339792013767	0.623324168629739
MGME1	blue	0.452165064328603	8.67122399897596e-19	0.19713862654041	0.000229043184729953	0.647975202051262	1.84098303141164e-42	0.416219061768143	6.91146001843948e-16	-0.0139635281044312	0.796073260640162	-0.192041787411908	0.000333837607005166	-0.122005307299076	0.0234271137693391	-0.377906609534069	3.73047380435593e-13	-0.0669188710640371	0.215033822650682
HMMR	blue	0.644207397794795	7.76285004223762e-42	0.368642683465901	1.51583602274983e-12	0.67057221510965	2.10510338706974e-46	0.208094270809153	9.86609800995376e-05	0.0676176976095194	0.210271531182399	-0.230987782436851	1.46702525211958e-05	-0.18974595478477	0.00039435812639915	-0.473673499301832	1.07236002632195e-20	-0.0147187062620874	0.785306475524354
SST	blue	0.0309824553316629	0.566290808830735	-0.0146843565386019	0.785795339341115	0.14667420313227	0.00634803705372964	0.0991021638205905	0.0659756750005924	-0.0479098712535803	0.374989371768774	-0.00495155070230613	0.9269858582826	-0.000847217085593776	0.987490280549108	0.00546442430712022	0.919447601944883	-0.00127955554326426	0.981107505115509
ARHGAP11B	blue	0.437415862404371	1.48065885975286e-17	0.140316068925066	0.00906164399118169	0.609569192374101	1.76752058336169e-36	0.581905104767811	1.18790537200828e-32	0.0138267146986905	0.798028055220012	-0.171193874471454	0.00141369721178452	-0.135653976097669	0.011662823431091	-0.361508703050846	4.32945822954518e-12	-0.00822164742573145	0.879061789343955
HIST1H2AH	blue	0.415654575380399	7.62838201684977e-16	0.169189728967849	0.00161092179889401	0.365286790084643	2.49151062184088e-12	-0.0155115342640024	0.774046778203106	0.0593020303968425	0.27200553674587	-0.137437639021684	0.0105985155551618	-0.10310987109716	0.0557054660366059	-0.262965825476369	7.2662882446106e-07	0.0369463073320949	0.49398134900594
MTG2	blue	0.323583252656242	7.51490662459376e-10	0.152105651008254	0.00463335854270179	0.438290293889292	1.25617703251868e-17	0.298431816418514	1.58291912816526e-08	-0.114811280603345	0.0330200324210253	-0.156021561200508	0.00366940547593629	-0.142289969494354	0.00812556061088358	-0.311534314572376	3.35337024231917e-09	-0.0552834178919712	0.305882293370036
PCDHGA10	blue	-0.0546461693959888	0.311499685310918	-0.0486651551626787	0.367498647847375	0.00683291991589987	0.899370404666291	0.0612210239486107	0.2567663716231	-0.0702753890885543	0.192854655751087	0.081333155381337	0.131628132430253	0.0436708890063168	0.418749446931749	-0.0543752387275349	0.313908348559689	-0.0256206318567583	0.635333848814024
RCN1	blue	0.212721921416048	6.82034486560232e-05	0.041882893082951	0.438069543738971	0.321374390352276	9.93512606645044e-10	0.00272069418392041	0.959842410511366	0.263696174025258	6.75164718454737e-07	0.0296323121841739	0.58333577926288	-0.10393502712359	0.0537646749024472	-0.193917348740596	0.000290941807525137	-0.0532979173496861	0.32360646498324
PRC1	blue	0.532587574527173	1.14418048426951e-26	0.325881872448336	5.60662721868527e-10	0.709755355461545	3.92532478490755e-54	0.195428419187654	0.000260182769987681	-0.0217953519917371	0.68664707811199	-0.14409138687167	0.0073475299508991	-0.145161575525935	0.00691748277418795	-0.465347661329977	6.09313285221073e-20	-0.0198830920703371	0.712867190786024
PNMA5	blue	-0.0164220511845741	0.761173948078288	0.0318077811802891	0.555989975790098	0.0293401196469003	0.587055685107052	0.0425924877027071	0.430341673790039	-0.0510625831854497	0.344342303804807	0.0429155307690798	0.426849823479206	-0.00848654485845173	0.875196518739253	0.00658109733200977	0.903060468332396	0.0360290502066014	0.504773557811328
ZBTB12	blue	0.236003682994817	9.40566647500369e-06	0.0504930193796976	0.349757870832457	0.484583280559528	1.02320864391679e-21	0.130268174586728	0.0154707237198403	-0.0485574270572981	0.368561357680036	-0.0386782571171423	0.473943541523946	-0.0737967354507419	0.171435979838588	-0.11818853316379	0.0281646040041148	-0.046500516784434	0.389216003127926
DLX6	blue	0.0977385726955063	0.0698058769715247	0.0161715559665961	0.764709043720185	0.223117094179344	2.8894136084507e-05	0.176366448326415	0.00100259621277231	-0.163236779209828	0.0023547292833617	-0.0586038097365605	0.277700205332665	-0.0291558998268017	0.589406596619102	-0.0966431021587205	0.0730129524415386	-0.0122415697894561	0.820765626427441
WFDC10B	blue	0.00432160674766446	0.936253691050176	0.0115163083179425	0.831220351519042	0.0706174390595194	0.190692077160029	0.15228342185382	0.00458507630796735	0.0329776838089503	0.54154631996975	0.0674740185521111	0.211244401433625	-0.0194307140675413	0.719121135641673	-0.0749168540601788	0.165009051453086	-0.0171449637955944	0.750999931180451
CAPN11	blue	-0.0544940038968094	0.312850989235624	0.0492960178428028	0.361313572068731	-0.0443554658325968	0.411486524706914	0.0385572342112124	0.475329106327479	-0.00800064740066806	0.882288728895987	0.0629072953109177	0.243871236926483	-0.0131554514835946	0.80763714632764	0.0170924743382671	0.751737223811378	-0.000812089770071218	0.988008918826715
ZNF146	blue	0.302909315802862	9.39466951304117e-09	0.104291026584983	0.0529448824832546	0.520153461629525	2.61375638680925e-25	0.285636096293351	6.69780736287745e-08	0.0224098855069253	0.678298136934724	-0.062315278161685	0.24834586811729	-0.116212391831521	0.0309253136871645	-0.224441714493023	2.58222174436466e-05	-0.0512468329664377	0.342601873949165
FANCL	blue	0.35266978386901	1.53333065007231e-11	0.014369463907869	0.790280774626762	0.434153090594026	2.72315593045141e-17	0.463466898004445	8.96278077645079e-20	0.0940226333656497	0.0811730553442952	-0.23824299493114	7.68817787480312e-06	-0.127117286858219	0.0181707711865268	-0.280689649215171	1.14783339286645e-07	-0.0287287243419188	0.594874538722945
PUS1	blue	0.585743262419503	3.67758240514857e-33	0.24977951254563	2.63656479367395e-06	0.551213092318354	8.21987243749988e-29	0.208434578909448	9.60446660224891e-05	-0.068882657128318	0.201845387281953	-0.161718774648835	0.00258894907058874	-0.148309037080917	0.00578014077420362	-0.420110679384993	3.48230749769972e-16	-0.0323439768866085	0.549346900455412
CHEK2	blue	0.53225761632547	1.24532003973996e-26	0.323346042382928	7.74447040229489e-10	0.648624495254767	1.43369163171921e-42	0.264942246239691	5.9533129504095e-07	0.0216201137047694	0.689034879780834	-0.193955060423197	0.000290134548047076	-0.132827314422405	0.0135432895134581	-0.40918957095151	2.33139567478556e-15	-0.0136387890461856	0.800715197588149
FGF19	blue	0.0727382400465688	0.177679074684716	-0.000588010595156108	0.991317451892319	0.245730715739706	3.86169293640414e-06	0.0810394133399461	0.133032759031587	-0.0712566489857867	0.186698473755503	-0.0261669933959696	0.628137954994908	0.00112909522909529	0.983328691524036	-0.0300365731811637	0.578207243425946	-0.0195801564931227	0.717053057909755
ANGPTL6	blue	0.0388704658447493	0.471747535924048	-0.163655934879554	0.00229355029878093	-0.0198163883351321	0.713788148009773	0.00447551154289782	0.93398857760527	0.124802865266993	0.0204075071213648	-0.0360188133433088	0.504894696331415	-0.0117460910426594	0.827904695223402	0.0261631905267782	0.628187920582199	0.0290570825943594	0.590669426187158
APOBEC3B	blue	0.182905209478383	0.000640573987710192	0.152283958215702	0.00458493132212413	0.313938178205391	2.5014508321039e-09	0.0993441234071479	0.0653143880785331	0.0485960562116854	0.368180072333887	-0.0142778018339433	0.791587747728003	0.0221990174161019	0.681158587280571	-0.192701078065281	0.000318128824246461	-0.0362640922845196	0.501996374507806
HMGB3	blue	0.453269784826856	6.97177678587843e-19	0.152919902786005	0.00441590686700431	0.572203683525834	2.14926713805005e-31	0.148099076652877	0.00585042805227406	-0.00104067693524045	0.984634037128134	-0.0974967191133551	0.0705038352151344	-0.14871038983933	0.00564788830748519	-0.342547806219115	6.22173548317779e-11	-0.0199758785948317	0.711586809832971
KCNH4	blue	-0.0291619216569324	0.589329681051691	-0.0253564379403839	0.638825826934387	0.0509951475348269	0.344980705138639	0.227197371191808	2.03938867397847e-05	0.061614849131898	0.253713362835874	0.0783307385557685	0.146534913555868	-0.040703257646839	0.451090646594268	0.0616002176953363	0.253826336584034	0.0527111004826245	0.328969940333174
LYG2	blue	0.0401923491448585	0.456797158375429	-0.0886841560362001	0.100073263214978	0.119727595320528	0.0261635642523365	0.167641111417007	0.00178025119587861	-0.071298646309526	0.186438256406444	-0.0509587724439905	0.345325373483914	-0.00337756169007691	0.950158354962221	0.039279831435704	0.467089157586934	-0.0143708662726448	0.790260783414702
APOB	blue	-0.0654196309072799	0.225510672877064	-0.022130352861081	0.682091018516171	0.10249230325728	0.0571957244004827	0.158003048183179	0.00325436006640031	-0.0445859812132563	0.409057755343727	0.0156197365303681	0.772513701537467	0.00779914317811775	0.885232697531334	0.019797218074824	0.71405290258208	-0.014009870434473	0.795411407966229
GMNN	blue	0.507298184167913	5.81427613826094e-24	0.331739884900756	2.62797763506611e-10	0.562733885244968	3.31275437691153e-30	0.132883278489935	0.0135036128124101	0.0296726017759725	0.582823711490137	-0.189173732540269	0.000410956148403793	-0.11782244575292	0.0286594642150439	-0.415780213457204	7.4627595804681e-16	-0.0264571935553561	0.62433005751172
ANGPT2	blue	0.033837450228754	0.531051849407624	-0.0359496921588685	0.505713044959732	0.16521293265436	0.0020787754699608	0.0716379844452156	0.184345483245513	-0.0310146834806357	0.565886866905676	0.114243067767227	0.0339033656535725	-0.0254316280431456	0.637831186810488	-0.0610529272393897	0.258077190977911	-0.0153518432311467	0.776310981844353
FRMD1	blue	0.00854148895620199	0.874395165781434	0.0253317907343628	0.639152009453196	0.0969443057015933	0.0721194171387998	0.193508383765282	0.000299831717539212	-0.0843776833154506	0.117735665088607	-0.00834105699346347	0.877319054837252	-0.0286833581837229	0.595456588054272	0.0115068157866311	0.831357389049585	0.0427277013264929	0.428878112503361
TRIM72	blue	0.0574206052482607	0.287533786150625	0.00130306701154411	0.980760427299384	0.0362431441018383	0.50224356447142	-0.0142917321143413	0.791389083705416	0.0234278589372858	0.664554666233006	0.00912722338862645	0.86586043214572	-0.0311406403522585	0.56430946824614	-0.0311524647358272	0.564161495936264	-0.00256820290966561	0.962091452736131
TPSG1	blue	-0.0801923102506375	0.137148187515232	-0.0755402771515198	0.161511152161177	-0.108465541895702	0.0440841609398865	-0.0459766577236257	0.394586341485205	-0.0188019184316694	0.727845095965503	0.136878931692544	0.0109222514172326	-0.0291271810584829	0.589773478788639	0.0442062617188876	0.413063109780722	-0.00676720944272688	0.900333082699043
PDE4C	blue	0.0124018655248334	0.818459148261011	0.0582592758078946	0.280539789829134	-0.232050789867763	1.33623047942185e-05	-0.111840976423603	0.0378631588967367	-0.183426576120627	0.000617689659600825	-0.178659142438519	0.000858347006637769	-0.00310356479201658	0.95419702314522	-0.0438228793574293	0.417130472558928	0.0189356836798883	0.725986239146309
TCOF1	blue	0.478624578167621	3.73075476942416e-21	0.190349288044285	0.000377534585249901	0.542579267715901	8.41702052065635e-28	0.151254700053576	0.00487088339148925	0.00394662687328345	0.941774619661718	-0.0785320665800427	0.145496744630482	-0.17839000827253	0.000874227277086434	-0.29273975273219	3.03362690880782e-08	-0.002247367034042	0.966824311962134
NPHP4	blue	0.20700129098666	0.00010752418892119	0.0600812144314353	0.265745117577565	0.435633766646548	2.06699856826863e-17	0.273311609393787	2.51443241830534e-07	-0.123978699303665	0.0212598409511466	-0.0390385816280007	0.469831382219484	-0.0500948875051859	0.353575194982737	-0.157894572929201	0.00327593011085159	-0.0312041224950597	0.56351526034872
TBC1D31	blue	0.507884378164301	5.0617189761029e-24	0.323701974467359	7.40250707928084e-10	0.722460229369206	6.36621772897391e-57	0.393484128765893	3.18682747084861e-14	0.0309760057402597	0.566371663408093	-0.146243250374103	0.0065058348376935	-0.168875468512761	0.00164404060699171	-0.37427383851977	6.49907355505388e-13	-0.0442196273440767	0.412921735025552
FBXO41	blue	0.236840254588627	8.72521927247768e-06	0.00979163822385101	0.856198117900377	0.345257587447535	4.29736547194832e-11	0.401234656403512	8.92026625302416e-15	-0.16810001120506	0.00172844941745425	-0.100024493304884	0.0634840213264698	-0.103604103692179	0.0545361580711655	-0.171995514204526	0.00134121299582636	0.0146867458932339	0.785761331422734
LRP8	blue	0.391942581489381	4.08910257767881e-14	0.164426785028423	0.00218480935148675	0.493718602356265	1.33966276171708e-22	0.117910506161464	0.0285397522241114	0.0260672942422336	0.629448454270883	-0.140688540199943	0.00887799475320861	-0.0887898028796857	0.0996679851056888	-0.295637566445009	2.18228229214586e-08	-0.00469854324458919	0.930707028982448
HOXC13	blue	0.141505134208756	0.00848690679373387	-0.0248793165721592	0.645152372513668	0.42955639021974	6.35422382357665e-17	0.314591908486503	2.30875764680794e-09	-0.149765117138528	0.00531319812810549	-0.03939933206724	0.465734104489673	-0.00836529942054021	0.87696531839181	-0.113443874992819	0.035179763534961	-0.0405371707411409	0.452941307979445
NASP	blue	0.568399141228645	6.51845718670276e-31	0.223871535677885	2.71045489175989e-05	0.739158155686457	7.7813034027174e-61	0.440186898187853	8.77946602395955e-18	0.0919253323693312	0.0882220364774807	-0.188392917681862	0.000434654108448907	-0.170561405281347	0.00147340379209464	-0.396464395563663	1.96080296271195e-14	-0.0378466751786395	0.483508602111772
HBA1	blue	-0.084215433382157	0.118445903544823	-0.00775024127797995	0.885947391833594	-0.182129310506905	0.000676087489706134	-0.174987664976444	0.00109978163075128	-0.0464502689497417	0.389729190285078	0.0385571870072296	0.475329647186904	0.0761785543439771	0.157987965133373	0.0751981260655388	0.163423925701932	0.0353974998050687	0.512275510044928
C9orf173	blue	0.163262633471332	0.00235091302808176	0.0722855706643959	0.180399814798735	0.24087529447916	6.0505291012905e-06	0.308221028067889	5.00110288805736e-09	-0.167224896009327	0.00182845938324152	-0.1234359968802	0.0218378010319164	-0.0371832970170916	0.491213108135756	-0.187054572183344	0.000478249669915286	-0.0310898307599542	0.56494551957628
FAM84B	blue	0.190442770046281	0.000374988469516516	0.142624139702884	0.00797591292046721	0.198574640662142	0.000205623021550278	0.0434396588518043	0.421219517627389	-0.107098015721586	0.0468384257963157	-0.0936931518866025	0.0822492935662505	-0.0283466214272017	0.599784993925586	-0.0952827118793109	0.0771616131845607	0.0340851074973113	0.528048067312032
TGS1	blue	0.400670955574942	9.79682962341875e-15	0.228756980277961	1.78208331564012e-05	0.479835179261868	2.87434709616004e-21	0.212623673422136	6.87458944811399e-05	0.127524933925662	0.0177997749902268	-0.109320344384145	0.0424326724304102	-0.144182310375969	0.00731008618987388	-0.321996508568734	9.18592939729334e-10	-0.0183593871581392	0.734006007317989
POU5F1B	blue	0.198498073317377	0.000206812999104085	0.122644777055969	0.0227047953838338	0.20617556629069	0.000114710456107607	0.22705038974629	2.06537501174686e-05	-0.100169317540077	0.0630999052419336	-0.0938814466858472	0.0816328342930214	-0.0309026990536891	0.567291051744349	-0.103579648335569	0.0545935339161917	-0.0220764602777769	0.682823192308985
NUSAP1	blue	0.656528932648223	6.49937636981165e-44	0.349206333442546	2.49016307016964e-11	0.782631332106434	1.33645914650336e-72	0.184328747102472	0.000579871319803129	0.0881695312590191	0.10206618676083	-0.187636536826521	0.000458816168102612	-0.193803749902197	0.000293386191135402	-0.519753255597389	2.88453122038886e-25	-0.00664438281611191	0.902132919824064
RMI2	blue	0.488348055618792	4.45951047477834e-22	0.281853306085233	1.01216452482161e-07	0.487202440861966	5.74794654437308e-22	0.0701925440775682	0.193381124136132	0.0831723107564075	0.123092280215101	-0.194394319382422	0.000280884349706761	-0.0585944499537881	0.277777088485746	-0.375567592609028	5.33748514554444e-13	0.0230204252487416	0.67004220680821
MFSD13A	blue	0.316625223630399	1.79703057620411e-09	0.13206111137499	0.0140969059048777	0.351860405566356	1.71822444735126e-11	0.0777342812043549	0.149643730910481	-0.0498139038586935	0.356285012977915	-0.135387709270894	0.0118295493570549	-0.126396400099391	0.0188433641370845	-0.25052353552122	2.45624128657429e-06	-0.0479804847199792	0.374285089302544
PRSS56	blue	0.132333631059258	0.0138977606505084	-0.0358066695102034	0.507408542289528	0.285502454208151	6.79693584559711e-08	0.046693073222874	0.387253194632772	-0.0661560481221329	0.220320028168264	-0.0579028029234659	0.283498371344152	-0.0170820486408645	0.751883695147017	-0.060072607588998	0.265813725960356	-0.015210029856549	0.778323292819324
MTHFD1	blue	0.592670745570437	4.2574392492043e-34	0.358772336239847	6.43096306540301e-12	0.54558755757681	3.77100453538924e-28	-0.0890088284951955	0.0988319208496297	0.206775965750423	0.000109442058163824	-0.168303647326436	0.00170590759900857	-0.157311511363362	0.00339410794173063	-0.402613260678642	7.08754470543204e-15	-0.019096534091244	0.723753122621785
NOL6	blue	0.390704403515663	4.99093582210421e-14	0.250914686583866	2.3662305548543e-06	0.431057003126275	4.82553592007428e-17	0.125508858569581	0.0197011407069317	-0.0988230734224287	0.0667452543717484	-0.109470655509798	0.042147724006477	-0.0511710668492296	0.343316884377893	-0.313920060682868	2.50700727755202e-09	-0.014202137799977	0.792667050929381
ZBTB41	blue	0.178696334895798	0.000856173531356303	0.119437603389048	0.0265309647122589	0.41348546175366	1.11272743507844e-15	0.274131556255067	2.30719717485065e-07	0.112389110534146	0.0369266603877479	-0.00289901167082423	0.957212871037688	-0.105590244327973	0.0500407875801206	-0.20061093035327	0.000176229380474988	-0.010528962865061	0.845500633126503
HMGA2	blue	0.0829961077181055	0.123890945888956	-0.0648793691273541	0.229373600047572	0.231938131706836	1.3495488038823e-05	0.111541741639479	0.0383828417510711	0.01139957964812	0.832905841399708	-0.00133198331252978	0.980333567972102	-0.00496710554066266	0.926757132631299	-0.112784300265369	0.0362637194047064	-0.0149097637222585	0.782588897180406
LRRC46	blue	0.153992570945302	0.00414350847201795	0.0231046023557338	0.668907013382211	0.363027140544306	3.47029715076561e-12	0.335692709823092	1.56167677890491e-10	-0.0224047763056377	0.678367389522517	-0.0700778408283192	0.194111780915677	0.0121564927482447	0.821990419326025	-0.184714862670827	0.000564351159875798	-0.0600025980610073	0.2663722493493
NCBP2	blue	0.314799880520387	2.25053265509001e-09	0.193550116536382	0.000298913076965224	0.485880005541303	7.69549888174404e-22	0.365048415909509	2.58045784292947e-12	-0.00857479577822489	0.873909452229504	-0.111772954447235	0.0379807667718265	-0.131794152785572	0.0142944140452428	-0.290240263943601	4.01858662378984e-08	0.0121487153006899	0.822102407237129
FOS	blue	-0.17281569207336	0.00127059927769464	-0.0134680233061538	0.803159009730972	-0.180953322061646	0.00073340061570621	-0.0920891433872855	0.0876543460627616	-0.0881259878706667	0.102236244767337	0.109519700954153	0.042055096874455	0.0972228604096647	0.0713010259043642	0.103361318470838	0.0551079925131051	0.0422360120792169	0.434213996522985
CENPM	blue	0.556856291654394	1.73178949424055e-29	0.315559540236302	2.04971278812962e-09	0.46607526034775	5.24473332384469e-20	-0.128935966821156	0.0165661508640619	0.0810311007022885	0.133072676144649	-0.203707781765424	0.000138968538195775	-0.166987939162072	0.00185643555849471	-0.443375661391335	4.78280148354317e-18	-0.00897403989568846	0.868091006279109
ZNF670	blue	0.29022987386349	4.02326349788964e-08	0.239912895308639	6.60641245179346e-06	0.496108116186338	7.79174177450825e-23	0.323250308342019	7.83903472952541e-10	0.0317691043793071	0.55647065817506	-0.0948826422524473	0.0784174234452819	-0.156363710593329	0.00359448071377097	-0.248210193995994	3.05926821323263e-06	-0.0319208739739331	0.554585596175227
RRS1	blue	0.468865534277023	2.94142970639636e-20	0.220140992670664	3.71041708874308e-05	0.431649497108204	4.32705442838647e-17	0.0481552607514962	0.372545419311807	-0.148424818403744	0.00574170643628564	-0.164467048395813	0.0021792610037397	-0.134012938150463	0.0127242953654646	-0.302785996188674	9.53177112875041e-09	-0.0120745961419737	0.823169833993442
MTHFD1L	blue	0.502489999829016	1.79431022086074e-23	0.28644759035588	6.12516283403552e-08	0.579042663149193	2.81957662687345e-32	0.0727527493315727	0.177592373474962	0.122553449293582	0.0228067612585313	-0.0525453982524172	0.33049477727138	-0.174985454689419	0.0010999441605703	-0.369947638782521	1.2475382886555e-12	0.00181083328944832	0.973265742918175
BPIFA2	blue	0.00903317168555235	0.867229836639403	0.0920619335467023	0.0877484386033053	-0.0703259738680306	0.19253371261926	-0.0617443090943542	0.252715281677304	-0.0725847487330541	0.178598194861224	-0.063153975165766	0.242023503945177	-0.023861774025432	0.658730085133758	-0.0590675161121844	0.27390928394129	-0.0195694873500825	0.717200635950718
MSX1	blue	0.140159622606511	0.00913978258192585	0.0811601566402499	0.132453992241248	0.237642433362209	8.11693007416068e-06	0.0314479577600385	0.560469700701831	0.0427936126845996	0.42816572955227	0.0534837270503185	0.321920067084136	-0.0602546919530667	0.264364850846752	-0.0900724423707171	0.0948508607174495	-0.0216982891532025	0.687969276182379
RAB39A	blue	0.00622946006868639	0.908216631812753	0.0257696695544788	0.633367495861002	0.209760201455061	8.64622128455062e-05	0.0722556604491637	0.180580667461929	0.184075539568274	0.000590262965754958	0.125734524598573	0.0194798847400529	-0.0260427982009423	0.62977062147061	0.0755287998649924	0.161575041166152	0.0261914396669313	0.627816797956703
TDRKH	blue	0.138481087050208	0.0100165857564342	-0.0148275272396952	0.783758297348933	0.431586840001489	4.37728092953763e-17	0.34019894288875	8.54998729377091e-11	-0.120241066840272	0.0255237639554274	-0.0533517560850423	0.323117239094711	-0.0811670874409749	0.132420829397344	-0.120333732709361	0.0254097467009952	-0.039250826664133	0.467418379289276
AP3M2	blue	0.206604867114934	0.000110919787921712	0.0615277644074746	0.254386284092585	0.428548711841497	7.63812436102815e-17	0.14093314105209	0.00875920068281251	0.111300129915647	0.0388068434422072	0.00140162971207674	0.979305478554932	-0.0918137083833498	0.0886105596215367	-0.131989812323456	0.0141494201101392	-0.0644785317791765	0.232269761794219
TTC13	blue	0.298433162384346	1.58267300511608e-08	0.120450270068795	0.0252669807939027	0.347848659582743	3.00662711717244e-11	0.502836891751299	1.65518970671448e-23	-0.103584141273769	0.0545829890685546	-0.218244194715658	4.34390183411617e-05	-0.143997832948499	0.00738623568770289	-0.268450359316002	4.16293555381628e-07	0.0341390787676997	0.527394607139126
KCNC3	blue	0.0291457073616679	0.589536793330852	-0.121802517098897	0.0236602862292835	0.220377512435502	3.63784948304609e-05	0.186084391016597	0.000512354507184113	0.0256964679424704	0.634332972067862	0.104881294215379	0.0516085477724431	0.0362765633856475	0.501849245119048	0.0167078874848859	0.757146162935013	-0.00962523119167333	0.858616152649918
BIRC5	blue	0.590187228798591	9.2779165157419e-34	0.301832415770411	1.06593017736983e-08	0.667066833337097	9.06626288302762e-46	0.0062854549984672	0.907395297751921	-0.0363176226275469	0.501365004137648	-0.174483902339828	0.00113740215822934	-0.130801671442097	0.0150501709230644	-0.456080873544126	3.98764890266618e-19	-0.0283852445287497	0.599287814193319
H2AFX	blue	0.471395435484002	1.73314376563715e-20	0.162037991536186	0.00253800344580736	0.427949799371386	8.51850321592551e-17	-0.112170537935211	0.0372977150341041	0.034352647852827	0.524812841522938	-0.17548855925101	0.00106351425869132	-0.0864804180842873	0.108829128719114	-0.358814356895524	6.39218794657258e-12	0.00364749222042956	0.946180869945051
GAS2L3	blue	0.382735917528378	1.7643531591018e-13	0.258896164355183	1.08978379368448e-06	0.563952026566104	2.34164468322365e-30	0.322096511122129	9.07073389009428e-10	-0.149302602267137	0.00545770552071991	-0.143493981599837	0.00759784034707041	-0.0757574607752591	0.160305763778174	-0.303362090604288	8.907473158437e-09	-0.0453893113277979	0.400660289582387
GPR19	blue	0.273276754105021	2.52362716565435e-07	0.1397799186073	0.00933192501794721	0.357871554115211	7.31958097044515e-12	0.30019425670954	1.29042539367555e-08	-0.0308816942043298	0.567554618783985	-0.0980560307120753	0.0688983154230265	-0.0680737075210457	0.207205218027943	-0.225637446213881	2.33171631181584e-05	-0.0405474631036577	0.452826499056597
DCLRE1A	blue	0.404167734505886	5.46154010841953e-15	0.192695103422539	0.00031826803455409	0.614659891907912	3.17304856418342e-37	0.260842863208049	8.98475871165195e-07	0.0597850762671676	0.268112726715442	-0.158077245848564	0.0032396803221632	-0.128690120501238	0.0167755514910646	-0.331775738431595	2.61568806061438e-10	-0.0597270374063626	0.268578430219576
FOXH1	blue	0.115588271020064	0.031843940691714	0.145225299658988	0.00689260069106708	0.205860443193637	0.000117570006725418	0.157115638501091	0.00343466728752863	-0.133731058516015	0.0129149505296941	-0.0690277499154916	0.200894792068804	-0.0320360548854785	0.553157064168196	-0.137227472589742	0.0107192831545277	-0.0213252707379531	0.693059376692172
GTPBP4	blue	0.487366443225961	5.54317529987243e-22	0.303464364529242	8.80085882158492e-09	0.596721178418765	1.17780770909515e-34	0.293195668060955	2.88112012941279e-08	-0.0540446188272386	0.31686415137762	-0.179564951951726	0.000806835593617464	-0.12104371682987	0.0245506436163837	-0.378174733478889	3.5797330825259e-13	-0.0312898544045684	0.562443543796147
CENPQ	blue	0.370188647601449	1.20333860662899e-12	0.241135591770994	5.90801614467677e-06	0.508055378231193	4.86088914457962e-24	0.307403031592013	5.51557012947196e-09	-0.0448035611581064	0.406773087689668	-0.1465650510752	0.00638767650966495	-0.109259765460759	0.0425479711419125	-0.333767783417611	2.01402528542954e-10	-0.0326415068212078	0.545677609385255
NUP160	blue	0.369252260418369	1.3841454980791e-12	0.256124679594994	1.43065241891288e-06	0.680342682422069	3.22812519125238e-48	0.413214933812024	1.16614888984554e-15	0.0620765214414121	0.250166540508856	-0.0488225862823095	0.365949052779737	-0.0810963552214983	0.132759573378439	-0.27640781287119	1.81442487132655e-07	-0.04434596843481	0.411586774144127
CENPI	blue	0.567769152971928	7.82226653741303e-31	0.249584059195688	2.6859935337278e-06	0.769250188544001	1.05109861543267e-68	0.323741472196711	7.36547595827831e-10	0.0810960733796285	0.132760924483524	-0.148541467610484	0.00570321619494429	-0.162589873120703	0.00245207444960053	-0.428240914619008	8.07879453684373e-17	0.0112203945110902	0.835494650102885
C16orf59	blue	0.546255735611775	3.15157796611241e-28	0.269366163025174	3.78858965310482e-07	0.619420577356411	6.18787625491583e-38	0.0685807603830531	0.203833760696541	-0.00966630336164238	0.85801921566835	-0.116318589944241	0.0307712800740332	-0.114737469606337	0.0331336575732732	-0.409465954738059	2.22375988573796e-15	-0.0234080176915265	0.664821487780926
NEK2	blue	0.537707502741628	3.03719382100608e-27	0.359959490156837	5.41907178019599e-12	0.718507431244133	4.8800051871065e-56	0.189462515660926	0.000402500089683692	-0.0765857048857048	0.155771029695396	-0.177417786473168	0.000933879830964731	-0.154276909445013	0.00407389421300331	-0.417620953997779	5.40470064949876e-16	0.00477482660023397	0.929584909820306
SAMD15	blue	0.0167034079715643	0.757209234489174	-0.0127526098329189	0.813417805006185	0.361011488488972	4.65350832342341e-12	0.329758481727868	3.40183491693998e-10	-0.0328539164638502	0.54306549097434	0.112000636490796	0.0375883226185181	0.0112065143427468	0.835695260720991	0.000628384529082641	0.990721317403467	-0.0127116357158634	0.814006344531318
TUBB3	blue	0.00721355505326301	0.893796929818575	-0.105955263104714	0.049249219735966	0.226461743879195	2.17262722822577e-05	0.0755469519801232	0.16147400506223	-0.0700908818406833	0.194028608497245	0.115784485626199	0.0315526593015259	0.0073565757998983	0.891704072858279	-0.041849943931006	0.438430297786612	-0.022735732890036	0.673887053634891
DNAH5	blue	0.0705041983075042	0.191406054046364	0.0200131793742831	0.711072316347329	0.138249652216381	0.0101431535476443	0.120151361242421	0.0256345583745105	-0.0497807823261387	0.356605294962875	-0.057053379262472	0.290632787506827	-0.00415666072312476	0.93868187513112	0.00865567966024635	0.872730119453055	-0.0204798481147851	0.704646646884726
ZWINT	blue	0.68738400003838	1.43546411003443e-49	0.327831244957494	4.36486073140557e-10	0.660447231029119	1.35433125860716e-44	0.105912936695146	0.0493404678861355	0.00490645606749422	0.927648984866054	-0.305245705529735	7.13044765912758e-09	-0.1727082994366	0.00127964675516889	-0.538286597173945	2.6103569352486e-27	-0.0121565434236799	0.82198968965938
JUNB	blue	-0.187924658305309	0.00044946885537576	-0.0598580281362	0.267528145238559	-0.215123973697468	5.6130566965213e-05	-0.326536563672917	5.15549854910316e-10	0.142015398018298	0.008250386129654	0.239641741634698	6.77161031407706e-06	0.173576738392548	0.00120814937912063	0.0620711494320452	0.250207611995226	0.0489520354251641	0.364677930358372
LDHC	blue	0.11724352192214	0.0294572397515341	0.0665920911931595	0.217287089565199	0.131338859949251	0.0146368714283052	0.172268299206287	0.00131733697724599	-0.0130467921403773	0.809195360244893	-0.0734051067627595	0.173726502955898	-0.0315235797287432	0.559526780030618	-0.094588828640401	0.0793502054448052	-0.0169080582218947	0.754329407995604
SAPCD2	blue	0.567461878280258	8.5485917760778e-31	0.268888936390922	3.97943170031159e-07	0.611510049796274	9.21693498077977e-37	0.0786816194368884	0.144729196417292	-0.0986943656368272	0.0671026318107839	-0.187328120792506	0.000469021788734593	-0.169405757483939	0.00158851112637901	-0.421414942384062	2.76202170418735e-16	-0.0201424616587347	0.7092901277388
LBP	blue	-0.018920852364681	0.726192262240985	0.0108611087967098	0.840690815842268	-0.0328163084996178	0.543527524759788	-0.0620168766912576	0.250622815072139	-0.00498464413816319	0.926499244082485	0.0189640092259326	0.725592821365061	-0.0106656234188167	0.843520941786113	-0.0276973607860776	0.608170333797293	-0.0179345001381245	0.73993736940164
URI1	blue	0.111931805977465	0.0377065984150332	0.0526843010094645	0.329216248125868	0.233502911897782	1.17535907742325e-05	0.18053104779968	0.000755054173591638	-0.11044431406816	0.0403407127365896	-0.0908240121563335	0.0921156973672969	-0.0204741678785641	0.704724734451379	-0.0967172550126217	0.0727921417544276	-0.0227991888741668	0.673029324261094
NUP85	blue	0.461560232515489	1.32220912870604e-19	0.267272496751179	4.69687658937775e-07	0.539539364766718	1.87921641509258e-27	0.235796714182988	9.58163728967447e-06	0.069791385247803	0.195945301915315	-0.154492253269604	0.00402187705290108	-0.103376991896884	0.0550709270744654	-0.39323773576424	3.31666608067682e-14	-0.0147926124814843	0.784254931352949
TREML2	blue	0.0191449830031357	0.723080954775412	-0.00470355494106458	0.930633303284906	0.133768960054647	0.0128891694760959	0.192831818826625	0.00031509671107997	-0.0817846952294351	0.129491296209572	-0.0121548525922922	0.822014035724783	-0.00515105502226136	0.924052715167047	0.0124797395194376	0.81733919071482	-0.0119032209824214	0.825639137193745
ENTPD3	blue	-0.0508954232994162	0.345926153239576	-0.0678367165470186	0.20879474244954	-0.0599211983762594	0.267022651626995	-0.0232472515133247	0.666984999583067	-0.189686450397147	0.000396054612742182	-0.117414864609612	0.0292191660948692	0.270056144445796	3.52814151271536e-07	0.0344053374583057	0.524176886736937	-0.0332124572786071	0.538670430194837
RAD51D	blue	0.203754696181563	0.000138465573753436	0.00339813569629255	0.949855147726001	0.409833640709136	2.08808886445746e-15	0.367460906392989	1.80690890895176e-12	0.0739529288490627	0.170528755540946	-0.0544892931468906	0.312892884238439	-0.182501592799178	0.000658826386088073	-0.147848251277694	0.00593540039523366	-0.0759734024065055	0.159113993314631
ATP6V0D2	blue	0.106271451491509	0.0485720248125409	0.132141196883601	0.0140381244446558	0.0925339606933497	0.0861276126121659	0.0687111083977726	0.202973519320475	0.222495942843563	3.04509094334677e-05	-0.0201136635644022	0.709686979984784	-0.0682243083172351	0.20619967569139	-0.0788123122427092	0.144060975952844	-0.00890287263836349	0.86912766180561
PTPN12	blue	0.0351369510635336	0.515387253366734	0.023647254000465	0.661607107674618	0.214022155798969	6.13940101213502e-05	0.276132991256676	1.86804526579096e-07	0.0553252149934415	0.305516200468641	0.104117304684834	0.0533436192023649	-0.0351081445245124	0.515731889752928	-0.147734616760176	0.0059742596517348	-0.0533564240538887	0.323074844470443
NARS2	blue	0.188120046817131	0.000443231028259592	0.127141164375759	0.0181488560393573	0.178311739424827	0.000878896179915948	0.0717972511993676	0.183369241545261	-0.047173455284228	0.382382723265058	-0.100725714734691	0.0616419263457922	-0.054747342975146	0.310603338625132	-0.129097246511161	0.0164300249170293	-0.0132772255142131	0.805891765901168
FIGF	blue	0.00544654688156018	0.91971024849908	-0.118024455367388	0.0283854828623869	-0.013562813690958	0.801802235357017	-0.0572740725056824	0.288767696548028	0.0195075592070083	0.71805744769488	0.0214272185476982	0.691666844391055	-0.0119219333303491	0.82536943149997	0.0654628802792332	0.225203446882183	-0.00331559403953347	0.951071639878951
TEX30	blue	0.419309994124901	4.01267428515046e-16	0.229197419368005	1.71519313883429e-05	0.490805465758732	2.57895674386419e-22	0.145216237547927	0.00689613424421476	-0.0377784939839382	0.484297439232025	-0.12288831562596	0.0224348147561943	-0.0997036494419741	0.0643418459264867	-0.281811220769907	1.01678977477602e-07	-0.0180970491920952	0.737666366881712
RCC2	blue	0.504216788571542	1.19957375038901e-23	0.317720819738919	1.56884061297447e-09	0.656187395795921	7.44324069269801e-44	0.145235589763435	0.0068885902748965	0.0358283817569076	0.507150957892269	-0.10838633988162	0.0442398782332345	-0.0959937943012695	0.0749698432591411	-0.410485583810809	1.86720345797035e-15	-0.0185349771627609	0.731559380353207
FAM134B	blue	-0.00716531737753203	0.894502970117023	0.113738583932211	0.0347044069075549	-0.00936036425739873	0.862467608941323	0.188892408523388	0.000419352393026823	-0.146704223717129	0.00633717355000622	-0.0903614737980867	0.0937914290432378	-0.0582272969058537	0.280804346194965	-0.0256614080292441	0.6347956065449	-0.0212293813621425	0.694370098243426
SLC7A6	blue	0.154433275167204	0.00403606342585186	0.000789648315779572	0.988340258989951	0.335277958960555	1.64990505880256e-10	0.17314928375388	0.00124286892370692	-0.00957574159040779	0.859335534247565	-0.00181591059271189	0.973190812148478	-0.0777856574378637	0.149373994897111	-0.076970537381211	0.153697299705847	0.00354533287173906	0.947686058424986
RCC1	blue	0.640519412372156	3.11384568950888e-41	0.405766108291993	4.17176975512682e-15	0.592037448753038	5.19629350948095e-34	-0.013392776128977	0.804236474908665	0.0603652690775945	0.263487620938345	-0.216381975290511	5.06420159642061e-05	-0.162804655816817	0.0024193551360371	-0.497508981228698	5.65967100818279e-23	-0.0224653515724548	0.677546497229876
KPNA2	blue	0.64402010513818	8.33409600027054e-42	0.341864571359489	6.82634078784481e-11	0.721388710603147	1.10961770633213e-56	0.0468520681069033	0.38563703173335	0.0400071365218779	0.458875792769727	-0.165654520997687	0.00202129729313831	-0.123068914192129	0.0222364062256158	-0.491172576917205	2.37546020107733e-22	-0.00478905980000589	0.929375556492307
DDX18	blue	0.528316253380625	3.40087139059307e-26	0.324641691062132	6.56863040732372e-10	0.576421170864278	6.17671788726288e-32	0.43211731340489	3.96951976347481e-17	-0.00759417452159122	0.888228900303371	-0.238416025379962	7.56870523413661e-06	-0.163134027154215	0.00236995203526825	-0.392921036098081	3.49118194871713e-14	-0.0540834598268568	0.316515966458028
PSAPL1	blue	-0.0501307614341492	0.353230161501998	0.108933450201028	0.0431735876969837	-0.0869359198353742	0.106971539294176	-0.00299486319057537	0.955799596722966	-0.0346607678576904	0.521099468077041	0.0205982155037473	0.703020128287244	0.0241381572529585	0.655030793869925	-0.0376973785685351	0.485236825753787	0.0186659257190197	0.729736542019097
RPP40	blue	0.440023451704341	9.05554027150016e-18	0.297270517806778	1.80965783567241e-08	0.468972982147954	2.87634221941975e-20	0.144314745433298	0.0072558522475054	-0.114742923886908	0.0331252498313721	-0.16527811843516	0.00207019787149241	-0.0358885261098039	0.506437789427611	-0.293904316425809	2.65867160698037e-08	-0.0334095581499659	0.53626191798618
XRCC2	blue	0.582875392731408	8.84479948950779e-33	0.233429345565089	1.18304574190062e-05	0.79593878438364	9.27447627436299e-77	0.397307088553404	1.70768309806575e-14	0.0375655910702985	0.486765130797542	-0.180469395707032	0.000758264590157137	-0.156907803601919	0.00347818347877259	-0.405538134388222	4.33556339432059e-15	-0.0342601914886563	0.525929724372457
MEST	blue	0.279335644083169	1.32778428789875e-07	0.192827102640127	0.000315205617991353	0.482944211446865	1.46421567577155e-21	0.165108448107367	0.00209259200197189	-0.12738888338462	0.0179228520138931	-0.0800541798350341	0.137828430715589	-0.0995707953637666	0.0646998295618482	-0.231004896456544	1.46482641080594e-05	-0.0470349235417793	0.383783409997147
TAF1A	blue	0.309289709097416	4.39857614103312e-09	0.207783061834603	0.00010111208451801	0.490041117735485	3.05934201804456e-22	0.347713906518217	3.0632480166644e-11	0.0163986722106601	0.761503673496133	-0.10204979236467	0.0582837320795989	-0.102996332240406	0.0559770054157536	-0.297034698306902	1.8593911234542e-08	-0.0142477705118468	0.792016079498612
RRP12	blue	0.478806966314785	3.5872544995952e-21	0.251979631240027	2.13686663567169e-06	0.579359765688016	2.56317774572547e-32	0.174938173385659	0.00110342621408356	-0.0623861827040223	0.247806957548861	-0.124251320803097	0.0209745468210322	-0.0801783599696122	0.13721677042511	-0.364189050730873	2.92760535507263e-12	-0.0420970550023657	0.435728871725
SPAG5	blue	0.589816818538193	1.04149503462587e-33	0.30598842274688	6.52864430038383e-09	0.794256512057925	3.23522900676654e-76	0.340621937970612	8.07587239336042e-11	-0.0882974025259896	0.101568082998246	-0.191047990536424	0.000358887216976424	-0.139805436048499	0.00931890079440939	-0.457898383121095	2.77108160714054e-19	-0.0227663950847381	0.673472542456723
OVOL3	blue	0.11365530186439	0.0348381814851264	-0.0990966535369798	0.0659907986049989	0.114711045715948	0.0331744155960332	0.0654839671146015	0.22505376253686	-0.0219221699583847	0.684920991161002	-0.0237470627756694	0.660267906030789	0.00390428858882625	0.942398157492603	-0.0338323081411768	0.531114308017806	-0.0217420328632189	0.687373277868252
S100A3	blue	0.0366990281956767	0.496878615580848	0.0025176185647	0.962837571351349	0.0970735718846138	0.0717386867572486	-0.0723523217669341	0.179996686150454	0.0234409013416658	0.664379297343162	0.127028533434864	0.0182524328026562	0.0280928853601357	0.603055848049869	-0.0789417374314363	0.143401560061642	-0.0318310307734628	0.555701122685597
CPT1B	blue	0.19904850656713	0.000198399673813454	0.0217699640872311	0.686992822281779	0.273362835558708	2.50097751997785e-07	0.574921251220908	9.64377824873703e-32	-0.0773865925624583	0.151478902609612	-0.202147891323174	0.000156701141981786	0.0663377607780642	0.219052454462234	-0.225987177026476	2.26291542888435e-05	0.00160562590252402	0.976294380015984
CENPH	blue	0.605690728022109	6.406765489126e-36	0.206808898582363	0.000109159757383121	0.599701355595079	4.52249488097742e-35	0.0635612854937956	0.238994089623217	0.172200302967285	0.00132325165922179	-0.229789778713243	1.6289793383257e-05	-0.166924432431099	0.00186399968516827	-0.417605805593981	5.41911466177349e-16	-0.0274534367923378	0.611334051467234
ZNF81	blue	-0.0407343135593587	0.450745072431514	-0.0421021585020867	0.435673181025442	0.326278636002772	5.32885273907656e-10	0.385629664033803	1.11982744917884e-13	0.143332714812993	0.00766670225586903	0.143189941317553	0.00772813164409615	-0.0500425629352819	0.354078830001444	0.0494105266763853	0.360197918421919	-0.0261216565354648	0.628733742698536
C9orf84	blue	-0.00729358606991468	0.892625725049043	-0.0442634948416253	0.41245792765677	0.159501630222802	0.00296926965335001	0.247459182977842	3.28375510156561e-06	-0.069430328515305	0.198274282984357	-0.0261772556606592	0.628003128405695	0.0281660151550539	0.602112328979706	0.0428063668528853	0.428027959203126	-0.0071485363393489	0.894748608647651
ULBP1	blue	0.156669880078825	0.00352861243269446	0.0754856383919683	0.161815472168649	0.293763415759077	2.70153618853579e-08	0.157817205116557	0.00329139364951522	-0.155949984139428	0.00368525730638407	0.0169033792267828	0.754395212740331	-0.0314448388265754	0.560508606735373	-0.157619915985055	0.00333112600063424	-0.046793304595979	0.386233876878244
RAD18	blue	0.513793203955312	1.23300677139899e-24	0.202242994769057	0.000155562010855292	0.545473604405534	3.88803257715826e-28	0.198872529688004	0.000201054003681645	0.104076927648218	0.0534366517403127	-0.196310505884127	0.000243659126001065	-0.163446825801443	0.00232388781765747	-0.397353488234394	1.69471696919204e-14	-0.0250306298522237	0.643143186250891
PNPT1	blue	0.553062047707933	4.95076566198612e-29	0.325308954609373	6.03269023481786e-10	0.710305453507573	2.99367577360964e-54	0.417520115360667	5.50136348914743e-16	-0.0333746807692412	0.536687715619572	-0.21186436157962	7.30773774328073e-05	-0.148762251435245	0.00563099882174204	-0.410136372725255	1.98250542420361e-15	-0.0572463642000115	0.289001419128816
RASGRF1	blue	0.0753866297501591	0.162368015603313	-0.0999424286347952	0.0637025331675995	0.173471541399369	0.00121661014756644	0.0515533761972036	0.339718686958092	-0.0482801852975146	0.371305018814618	-0.0305112438835419	0.572212564089247	-0.016884181250642	0.754665229020873	-0.0431295423803078	0.424545603318895	-0.00817643128278027	0.879721853495332
HELZ2	blue	0.13586754869676	0.0115305961670691	-0.00676452811932836	0.900372367996295	0.238907556139744	7.23888317977619e-06	0.17513430724632	0.0010890477989332	0.253533293176743	1.84001258399006e-06	0.00509658602904949	0.92485342633147	-0.0242277556523207	0.653833352721563	-0.209440176478075	8.86895346387548e-05	0.00681099820531452	0.899691547951027
PSRC1	blue	0.405913935293764	4.06881764727508e-15	0.155401532282789	0.00380879241617557	0.575341812682233	8.51324643405217e-32	0.123372613191207	0.0219061822521732	0.0230415978540337	0.669756607083887	-0.120236624203711	0.0255292412841409	-0.101561052579805	0.0595052407786719	-0.323962690739425	7.16137453882048e-10	-0.0306961763889986	0.569885011330243
RAD51	blue	0.706502711648351	1.92334855229423e-53	0.432752772251701	3.52995194779228e-17	0.728396966058469	2.79349426370317e-58	0.130000700695602	0.0156854213268026	0.158319381872459	0.00319219148389132	-0.196654430714306	0.000237486315921039	-0.198911648722053	0.000200461100312035	-0.561710753328029	4.42850464433104e-30	0.02645756874663	0.624325140823937
VAX2	blue	0.041207516554211	0.445498010275731	-0.0141640133046466	0.793211024585786	0.194204267886521	0.000284852284751001	0.174640750199372	0.00112556381428949	-0.0686210247431983	0.203567751552813	0.0805660551572958	0.135320551936372	-0.0182028807962573	0.736188997285428	-0.0201566454457836	0.709094696863737	-0.0170656360963401	0.752114294134727
SUZ12	blue	0.402748986587631	6.92846772163065e-15	0.164655040794578	0.00215352518786363	0.560867799633263	5.62077001026313e-30	0.272873499487755	2.63238382338493e-07	0.0543739160494626	0.313920137448496	-0.179780930008362	0.000794982575010817	-0.109382477225246	0.0423146896121809	-0.297427065228974	1.77735553757359e-08	-0.0430451258042	0.425453634011998
EMX1	blue	0.19402565240988	0.000288629062419563	0.104129056312163	0.0533165676529149	0.219636310332778	3.86986089146222e-05	0.0812197738158633	0.132168942280834	-0.0701279351817451	0.193792433399074	-0.0544412829574016	0.313320072099223	-0.061997954541014	0.250767687841047	-0.165741570614846	0.00201013949511693	-0.012927016247401	0.810913862406511
ARHGAP11A	blue	0.635577874186976	1.94445303471997e-40	0.380329465534046	2.56622103437217e-13	0.76572855874977	1.0077257063907e-67	0.238080168286401	7.80224290059516e-06	0.0662463000136038	0.219689804434891	-0.181252135774361	0.00071842646885888	-0.186119195629663	0.000511092962313331	-0.487867523508514	4.96103333638819e-22	0.00941419428623077	0.861684594497464
ESRRG	blue	-0.0182627170225376	0.735354135112642	-0.00960748599639438	0.858874083671058	0.100155998612607	0.0631351508729207	0.113928329599916	0.0344012521121752	-0.0246110474116356	0.648720876662318	-0.0254398663866155	0.637722246624562	0.0177029750298725	0.743175945533044	0.0458800360388775	0.395581710341104	0.123533247493221	0.0217332421830881
DDX21	blue	0.487797342168341	5.03878606098305e-22	0.340639345895787	8.05691930190145e-11	0.557439029492318	1.47202207958288e-29	0.203828598734813	0.000137676733882424	0.0346197678954456	0.521592809823686	-0.164714221593517	0.0021454810438737	-0.112046370446239	0.0375099090096205	-0.396688153800063	1.89021786383409e-14	-0.0312872333220309	0.56247629487079
RIPPLY3	blue	0.135409664108408	0.0118157229195272	0.0107667431533569	0.8420567342961	0.308137151549075	5.05163808159642e-09	0.253964288074022	1.76492543526805e-06	-0.148326162070731	0.00577444151082517	-0.0428423927687772	0.427638946555579	-0.0255909335100814	0.635725985452318	-0.107414304158296	0.0461889130806541	-0.0213112766948077	0.693250605797518
PCP2	blue	0.160303451030301	0.0028262305744721	-0.00599279023970856	0.91168917558489	0.237028898661791	8.57838810746125e-06	0.419255162536356	4.05176318705727e-16	-0.126295274282087	0.0189394282284393	-0.172453178106043	0.00130137779281595	-0.0158233014433142	0.769631866987181	-0.18909921597539	0.000413164777245577	-0.0204673063964213	0.704819065019869
HOXC6	blue	0.173871930154265	0.00118469587236851	-0.000844767221651193	0.987526451468741	0.305651463763173	6.79531459648239e-09	0.314094069439184	2.45413157097663e-09	-0.141335222435237	0.00856699456508874	-0.134535162709121	0.0123776228017393	0.039193990093415	0.468063879959049	-0.169388892599422	0.00159025034162151	-0.0473540392185746	0.380561541127313
TFAP2E	blue	0.157217985886055	0.0034134197673205	0.132726862826626	0.013614763707174	0.236986719991623	8.61101237597816e-06	0.163194179614033	0.00236102957807131	-0.089018320061528	0.0987958160545627	-0.0348717101556646	0.518565041373695	-0.0132589784766813	0.806153238593396	-0.18112790841959	0.000724617067001294	-0.0243062530070548	0.652785000422597
SP8	blue	0.0844296222290035	0.117509010288063	0.0461119818379123	0.393194809690537	0.258036660572749	1.18615244674749e-06	0.228769012100084	1.78022359760406e-05	-0.0898827552178761	0.0955513236505999	-0.000725174536785658	0.989292202555122	-0.0371508821940384	0.491591250429498	-0.0754514093557493	0.162006336134044	-0.0247707252073576	0.646595875910097
CKS1B	blue	0.584506514998713	5.37506325964008e-33	0.296673214288811	1.93820080333091e-08	0.627672836981503	3.40155735119802e-39	0.111617880281377	0.0382500420265703	-0.082886250618096	0.124390923052698	-0.255809839913651	1.4752819357165e-06	-0.137536137293146	0.0105423314520308	-0.485142057274779	9.0513403577185e-22	0.0113111426886698	0.834183326258798
ALG10	blue	0.403938235398695	5.67625752490318e-15	0.213791921770735	6.25510872755382e-05	0.580528662532169	1.80202524689906e-32	0.28432377920239	7.73468927024438e-08	0.18052766846763	0.000755229819903453	-0.0889968261600171	0.0988775913260294	-0.103633684528126	0.0544668240329904	-0.310967377516567	3.59199894500604e-09	-0.0489942405997556	0.364264092233594
DCLRE1B	blue	0.474793592993877	8.45773519583564e-21	0.287180318008778	5.64890694879025e-08	0.570040090505056	4.04652121152536e-31	-0.0256400297146169	0.635077774669877	0.2907100777274	3.81250817616274e-08	-0.102285153557873	0.0577029341356849	-0.161149857600981	0.00268205936657513	-0.340660279856604	8.03418453900056e-11	-0.0173598769049542	0.747983523102556
BRIX1	blue	0.373447462464323	7.36672654595957e-13	0.226585046052048	2.14973343645118e-05	0.419593064179608	3.81668795371615e-16	0.192204240637538	0.000329901140332273	-0.0543853617171031	0.313818133033938	-0.128362409401282	0.0170582759801788	-0.11087797405147	0.0395571894129573	-0.29516244819813	2.30395789432234e-08	-0.0334729366054082	0.535488600867353
FANCC	blue	0.327070641136049	4.81378731961721e-10	0.131767643553049	0.0143141588111308	0.550804232802721	9.19118662329179e-29	0.251635558222121	2.20854084998282e-06	-0.00233373867581076	0.965550066164009	-0.0864405341066092	0.108992982401846	-0.15243828673293	0.0045433855610987	-0.210840724020421	7.93245382548937e-05	-0.00435862608388728	0.935708806632745
TMEM132A	blue	0.0801765782587432	0.137225531637076	-0.0660915985220851	0.220770865523934	0.336720056977171	1.36243735025864e-10	0.0686259363445081	0.203535319961407	0.0339354515187585	0.529862181636442	0.29827694273545	1.61148780826806e-08	0.0278841068896016	0.605753140546574	-0.182387395758916	0.000664077327817876	-0.0359895033766693	0.505241621876814
CKAP5	blue	0.476920198387312	5.37636893359313e-21	0.261965853837071	8.03227387933711e-07	0.763778333643682	3.46413413507664e-67	0.357939357916514	7.24871990669191e-12	-0.0145372130755958	0.78789042851102	-0.133343486780298	0.0131811993936804	-0.147222991092971	0.00615206074424404	-0.330283866639888	3.17738327184863e-10	-0.0199050126878475	0.712564630688269
NOP58	blue	0.515665899699265	7.8355907585655e-25	0.20863296478008	9.45497009399028e-05	0.490533570262952	2.74065440918217e-22	0.416679464311533	6.37603498314399e-16	-0.0241848761902633	0.654406306433712	-0.272876164048387	2.63165062304078e-07	-0.166470317858662	0.00191891492472739	-0.371843876653196	9.38516436328875e-13	-0.0256161438681029	0.635393101638948
DLEU7	blue	0.115114187282269	0.0325572071368997	0.0940446108475459	0.0811016735739635	0.307291420388376	5.58962339967004e-09	0.237566471936396	8.17275420537467e-06	0.339147540075521	9.84888301448556e-11	0.115669517538684	0.0317230526343416	-0.153291290459596	0.00431981829305864	-0.210891953641637	7.9000297828626e-05	0.00930519789880071	0.863270201314541
TMEM200A	blue	-0.0243066567132998	0.652779610584105	0.0864874883252168	0.10880010259642	0.0807487282858333	0.134434112441955	0.000625530678007148	0.990763455293055	0.0738056785736947	0.171383938246392	0.161761452357681	0.00258208440439876	-0.0891511831947418	0.0982915200740005	0.0169870213782321	0.753219149211756	0.0568215734686362	0.29260046112656
SLC1A5	blue	0.338459521751805	1.08007795080173e-10	0.166198580557222	0.00195247897747793	0.466957047908267	4.37117518726395e-20	0.0774359531168524	0.151217332879204	-0.130661365045717	0.0151597906338118	-0.103755819565431	0.0541813284365859	-0.0398630014941739	0.460497059911482	-0.263745815076844	6.71796705488545e-07	-0.0363778561501196	0.500655073243145
NLN	blue	0.414365997684066	9.54937561230225e-16	0.321535522828266	9.73557505881713e-10	0.484322047049484	1.083493283722e-21	0.112133954125378	0.0373601283603705	-0.0105603891058483	0.845045300020796	-0.0821603733036591	0.127733986099583	-0.124533141717434	0.0206831231067566	-0.352827439444142	1.49964475400841e-11	-0.0390413272510923	0.469800123677209
ASGR1	blue	0.0409736413873808	0.448086967831167	0.0457731971088386	0.396684091043423	0.132972321280339	0.0134406951407796	0.0746862592438193	0.166317156546568	-0.0242561371896904	0.653454231379579	-0.0219426604415235	0.684642253779048	-0.0264179136685705	0.624844892240623	-0.0823255578084863	0.12696717168274	-0.0181258097986326	0.737264783826353
DNAH2	blue	0.127346432431486	0.0179614065553919	0.0857773457706449	0.111746098458149	0.193153276673687	0.000307755677840354	0.191544915440511	0.000346150773973014	-0.0694345620298995	0.198246858602198	-0.0358461188014008	0.506940584285125	-0.031748053009541	0.556732373221922	-0.125560641368736	0.0196501776132517	0.0837887998540977	0.120329429091751
PKMYT1	blue	0.576564063603914	5.91933099806132e-32	0.37987295933336	2.75428725892512e-13	0.502786338079238	1.67478160008453e-23	-0.0974791716225356	0.0705546959828247	-0.00935263542555792	0.862580044002223	-0.175054369781147	0.00109488699344924	-0.146335253016337	0.00647185521748118	-0.455317835349455	4.642981802864e-19	0.0179054852620062	0.740342979709889
TNS4	blue	0.201632378985046	0.000163013079459516	0.0732809533445797	0.174457371759599	0.179037955295747	0.000836446079014647	-0.0206073476871548	0.70289469656872	0.0285382481097411	0.597320089816795	-0.0784790968421041	0.145769343470425	-0.0199900757620094	0.711390971418021	-0.16136376926638	0.00264669843560919	-0.0234692060113675	0.663998774125165
KIAA1841	blue	0.221370638987549	3.34753488653682e-05	0.0923857036926584	0.0866340764682041	0.416050263723987	7.11861402373306e-16	0.458219066549018	2.59813428917776e-19	0.0128977833074571	0.811333424404238	-0.0902674416934307	0.0941350575199961	-0.103133638990989	0.0556487612875001	-0.252038761172803	2.12477534947255e-06	0.00267136607518559	0.960569900147327
CCDC87	blue	0.0739648658027528	0.170459569243599	0.0564195446507262	0.29603413848746	0.221189022713606	3.39893339876908e-05	0.163154887086287	0.00236685439141557	-0.113947915660774	0.0343700883106587	-0.0401936816547172	0.456782222777596	-0.021413061672798	0.691860154986774	-0.0517372400968116	0.337996811849653	-0.0426535367267228	0.429680517976433
FANCA	blue	0.566159581221563	1.24417522884726e-30	0.285171184642906	7.04879240763956e-08	0.690659457384574	3.27257299101368e-50	0.267143697676126	4.7591012562151e-07	0.148276895955145	0.00579085110064953	-0.203326149755395	0.000143124096705684	-0.146223720191547	0.00651306850498254	-0.415139624953703	8.34571169742347e-16	0.00941511525362967	0.861671199232183
BOP1	blue	0.538063583160663	2.76722529155881e-27	0.368377016703673	1.57698762346447e-12	0.484817659636617	9.7194079605441e-22	0.01945366929041	0.718803333336739	-0.191729579593178	0.000341525975725723	-0.178012650965991	0.000896950256202878	-0.133100666788603	0.013350460004179	-0.405754604557351	4.1798876086874e-15	-0.0207378847547474	0.701102634771112
DDX27	blue	0.284449904488864	7.62867337542363e-08	0.130408364245227	0.0153592272750493	0.434189860652377	2.70461998807653e-17	0.404934672089157	4.80016965237534e-15	-0.137193600120446	0.01073886080808	-0.154906909109754	0.00392340294002718	-0.11729810913842	0.0293812133639732	-0.310360468306871	3.86567964835151e-09	-0.0650949080871677	0.227826891137964
WDR43	blue	0.614895140253697	2.92873003444902e-37	0.347741804321084	3.05144120522972e-11	0.675253803957715	2.90170790683315e-47	0.305920727165935	6.58139209728565e-09	-0.0306867383189453	0.570003689539569	-0.246142546341533	3.71577454359082e-06	-0.130299522431666	0.0154457305962128	-0.43341807149918	3.12098171390785e-17	-0.073205458174562	0.174902914360743
SKA3	blue	0.57884516728443	2.99191191930438e-32	0.334147771140797	1.91565648628801e-10	0.647954642757797	1.85559841908067e-42	0.24538865299715	3.98703310112717e-06	-0.0806340262310874	0.134990191802126	-0.222443073792051	3.05870160229697e-05	-0.14633944708995	0.00647031000244864	-0.441017270641573	7.49969643968433e-18	0.0222881475632762	0.679948966486761
POTEF	blue	0.00961560587461711	0.858756057269926	-0.0195093612340886	0.718032510612405	0.23729498090893	8.37527474402502e-06	0.253340705135228	1.87454406660958e-06	-0.137306607007053	0.0106736680231645	0.0205329922157148	0.703916212435668	0.0644666617773598	0.232355918023709	0.0386676421955124	0.474064980945141	-0.0471364861831428	0.382756210198215
ATAD5	blue	0.485182592655155	8.97110795107971e-22	0.186931600457931	0.000482452684945452	0.713277540244669	6.84934379016052e-55	0.633341153672544	4.40686748274903e-40	0.0665628784904812	0.217489342081082	-0.235135311330961	1.01652118204176e-05	-0.12794374105687	0.0174255211886495	-0.321148841319341	1.02211348278141e-09	-0.036794864470518	0.495754672963195
TNNT1	blue	0.101954360141851	0.0585206027774428	-0.0220433430267865	0.683273264111555	0.169999315435674	0.00152839889766118	-0.0342968503910053	0.525486736184477	0.0557457757891604	0.301848695065186	0.0486340125385012	0.367805666287352	0.0731034114799691	0.175506496701697	-0.100576560075693	0.0620300192334643	-0.0201827438574115	0.70873515050724
DHX34	blue	0.405697973374356	4.22007686387169e-15	0.16924679319467	0.00160497399921223	0.557162157954846	1.59025264337393e-29	0.350137747980413	2.18698979116561e-11	-0.0823025108808277	0.127073944797036	-0.144131749611244	0.0073308868323721	-0.070989239750606	0.188361621789331	-0.285684455535878	6.66228182659589e-08	-0.0397607350202312	0.46164931071538
HIST1H3J	blue	0.374327159181786	6.44665703751312e-13	0.265712576016655	5.50596981031961e-07	0.384557836217107	1.32588832782734e-13	0.165864950750752	0.00199442133714575	-0.0266143336236338	0.622272277545142	-0.139415761500865	0.00951956237610114	-0.0847710660622091	0.116027470893515	-0.267020973154321	4.81912716951319e-07	0.0296566646992666	0.583026241655493
CEP152	blue	0.419149129205974	4.12841601778194e-16	0.157224425897434	0.00341208680064786	0.621001725771548	3.57315985740899e-38	0.64310101870492	1.17997287261928e-41	0.0333227878443671	0.5373215593115	-0.153533498482085	0.00425817321548917	-0.115093052591601	0.0325893193187295	-0.331267283496803	2.79531443218295e-10	-0.0462151537845319	0.392135888472858
SLC6A3	blue	0.0741042030745457	0.169653521894769	-0.0335840931190897	0.53413366849289	0.119394167975188	0.0265863747990612	-0.00488523666338482	0.927961038238051	-0.00912208098545157	0.865935295853051	-0.0218570908317117	0.685806562624917	0.00057755456295892	0.991471839466338	-0.0116292410970924	0.829590407156776	-0.00628223424898125	0.907442537066652
NUP155	blue	0.357919141574327	7.26977747674273e-12	0.183711089394796	0.000605523275035947	0.630223348805904	1.36330401682675e-39	0.277592805856674	1.59971339200415e-07	-0.0464204386335246	0.390034044597852	-0.0401047681725197	0.457779419203026	-0.113706601235525	0.0347557284201183	-0.200424006126092	0.000178754003529441	-0.0334322206497815	0.535985335482042
SPC25	blue	0.644192381057338	7.80718486323353e-42	0.362590788337235	3.69849779013396e-12	0.700869548790243	2.86562856129377e-52	0.142026042675317	0.00824551521169167	0.0545762765238224	0.312119891600072	-0.239915511816346	6.60483722688102e-06	-0.223474819031836	2.80320805034932e-05	-0.531395056644805	1.55330112715064e-26	-0.0101707055551339	0.850694999580533
DLEU1	blue	0.411326199783768	1.61594018897082e-15	0.23881249145072	7.30158577259226e-06	0.491920292645255	2.00867604493425e-22	0.419770566475622	3.69861677862628e-16	-0.167925302491855	0.00174800607482345	-0.271759857565562	2.95664886663559e-07	-0.0733404104510269	0.174107073782304	-0.286424513844417	6.14077412325718e-08	-0.0403166761805385	0.455404800779683
B3GAT1	blue	-0.0521320986447561	0.334317883323596	-0.16253943969103	0.0024598155326162	0.054276637782171	0.314787963205004	0.0789799779631523	0.143207168018473	0.0337802782292761	0.531746500414691	0.020100535856391	0.709867912443387	0.000879376261221896	0.987015470069389	0.0277761500770763	0.607149983585888	0.0690965804874368	0.200444978286875
ACTBL2	blue	0.0482994004482882	0.371114454425545	-0.0826490367858892	0.125475864901315	-0.0534793225602859	0.321959975773691	-0.0573407673371677	0.288205638544165	0.0855298882513447	0.11278726151569	-0.0347158166204754	0.520437457186046	-0.0223283738327395	0.679403307972951	-0.0357259379427356	0.508366905217399	-0.01096383363982	0.839204442909728
ETV4	blue	0.276854968386304	1.73033220238005e-07	0.168857259710708	0.00164597855539147	0.410997387292205	1.71000654081851e-15	0.220873709343967	3.48994597668451e-05	-0.245305716076956	4.01800280288974e-06	-0.125329486927546	0.0198785624833433	-0.0864593657653445	0.108915592892576	-0.211697295276002	7.40642924470207e-05	-0.0610006823549379	0.25848553639759
KNTC1	blue	0.557972998670308	1.26799704691018e-29	0.194169539198378	0.000285582984069935	0.742747739899122	1.02433554274849e-61	0.501952609458227	2.03290085289438e-23	0.126260608048808	0.0189724572794777	-0.20980844619573	8.61310371294825e-05	-0.116881359872356	0.0299659205072752	-0.39999292262676	1.09634583694933e-14	-0.0339048924116691	0.530233003295274
FANCD2	blue	0.565835519992539	1.36561045907194e-30	0.278546091152539	1.44495163354618e-07	0.698109270120187	1.05215966613911e-51	0.309319090863761	4.38304668681508e-09	0.0288538340058744	0.59327071960135	-0.234197212034241	1.10511473765517e-05	-0.137733805778104	0.0104303751977647	-0.417490090129128	5.53047162202185e-16	0.0167772337760289	0.75616997269202
GPR158	blue	0.12112010192756	0.0244597257118807	0.0417648688392529	0.439362554783015	0.189132440928395	0.000412178648387704	0.170620638069336	0.0014677154395843	-0.0996948493323346	0.064365507922692	-0.0620705802177463	0.25021196417547	-0.0555133502320016	0.303871943009505	-0.120175993313861	0.025604094392836	-0.0122974273070918	0.819961722327111
ATAD3A	blue	0.54376346064217	6.14205277127016e-28	0.387286544137987	8.61442345613118e-14	0.514378644539932	1.0703935587025e-24	0.0220794459775478	0.682782621409204	-0.122021379309044	0.023408719052334	-0.15423240561405	0.00408471979541786	-0.0987192216230501	0.0670334933345519	-0.424690851310684	1.53644701903699e-16	-0.012285575927036	0.820132272252212
PKP4	blue	0.00989140935224064	0.854749001832732	0.0266043127075785	0.622403415938162	0.0715619380648094	0.184812966144962	0.0473263083970087	0.380840860124832	0.00173313962227786	0.974412373869195	0.045472447801219	0.399797165179459	-0.030071086629314	0.577770378837223	-0.0593942680266745	0.271259244302185	-0.011659492976535	0.829153909316198
SLC28A2	blue	0.058402218100215	0.279359311831335	0.0894866531873398	0.0970273150973657	-0.0878526336666973	0.103308959093624	-0.0273927840256466	0.612121849208977	-0.0941234782209731	0.0808459338449901	-0.128217619050014	0.0171845102692289	-0.0249916143884601	0.643660998309435	-0.0457693576004595	0.396723742015872	-0.0353760659493928	0.512531126645576
ZFP69B	blue	0.212478071178841	6.95572713665851e-05	0.0502908199229115	0.35169331182449	0.435695489466988	2.04331974604903e-17	0.226008534536236	2.25877680618007e-05	0.0573332446303668	0.288268997950933	0.0413693603715756	0.443711407401833	-0.0952872794015354	0.0771473705925712	-0.139476917611375	0.00948781862534183	-0.0424130943284028	0.432287887804347
ORC6	blue	0.643858936565553	8.85884860805802e-42	0.308381073026842	4.90603188374296e-09	0.777955367973789	3.29715067849328e-71	0.291947552675219	3.31735808508093e-08	0.038241429241825	0.478955086334511	-0.216888009514979	4.85804423464312e-05	-0.16486602372866	0.00212497260955106	-0.496725188952308	6.76945398298022e-23	-0.0326750960260538	0.545264131756596
DPH2	blue	0.561440394116759	4.78076213970155e-30	0.371899828923839	9.30640965665002e-13	0.580317852349698	1.92045058173211e-32	0.029912052248426	0.579784689647343	-0.0508740944245445	0.34612857747253	-0.192207595748182	0.00032982029903598	-0.128347137360187	0.0170715524592952	-0.417976954061275	5.07658341264561e-16	-0.0344147270190243	0.524063597595274
POLR1A	blue	0.389799536389361	5.77040971545619e-14	0.216917801414853	4.84615739089386e-05	0.59220326712118	4.93232507271239e-34	0.164089554810509	0.00223178876721234	0.0164384114135172	0.760943237223477	-0.0844731488287428	0.117319328473053	-0.141572221325467	0.0084554693370094	-0.207194396717932	0.000105905726558237	-0.0375804513469298	0.48659267062823
CDK5RAP1	blue	0.475243949055349	7.6859790729966e-21	0.211458675987467	7.54956770547723e-05	0.646559830669491	3.16850602944072e-42	0.5189083239988	3.55035550189278e-25	-0.104629664281393	0.0521747479315888	-0.230985725842106	1.46728969807556e-05	-0.157442778944748	0.00336716989018777	-0.349008025768735	2.5598112354575e-11	-0.051366257332167	0.341476783373182
PODXL	blue	-0.0575696389677255	0.286282453961937	0.0477341774956828	0.376745236140297	0.149085053679256	0.00552688967489919	0.0229151161909861	0.671463437812313	0.135826527060532	0.0115558902663546	0.281591103279997	1.04131485255836e-07	-0.122464657122146	0.0229062757140587	-0.00938848220430956	0.862058586965795	-0.00983398095381568	0.855583055774968
PTGDR2	blue	-0.0944395649039653	0.07982750858425	-0.0216294729732108	0.688907271880153	-0.0645459012776009	0.231781200298034	0.177795046035656	0.000910300096756959	-0.0750480677257341	0.164268160621011	-0.0505188333185497	0.349511266716501	-0.00467478175752635	0.931056585773216	0.00100468537467844	0.98516540318197	0.0322676540896586	0.550290100789206
MTTP	blue	0.0327768270245048	0.544012785103794	0.0627459584804726	0.245085038678203	0.0827091137035917	0.125200400061868	0.138182785105946	0.010179985053787	-0.0582033006854941	0.281002973833091	-0.0567394180469515	0.293299966601212	-0.0281637948575513	0.602140965458383	-0.0149218281789359	0.782417382056854	-0.0186012946855004	0.730636033712491
TM4SF19	blue	-0.00730485436521461	0.892460839132833	-0.110791761609652	0.0397119228813142	0.025974461070836	0.630669748800701	0.0656089017082955	0.224168368995935	0.0262310223503101	0.627296938714229	0.0187063873314299	0.729173612533224	0.0711185532969875	0.18755600428323	-0.040369164165165	0.454817694579549	-0.0262666254275884	0.626829502942676
ZNF724P	blue	0.308249578329388	4.98401347849096e-09	0.147060747687882	0.00620942653650974	0.561073504565433	5.30342786771617e-30	0.26574128935123	5.48993556279761e-07	0.0822010051086815	0.127545034639533	-0.0390827355491957	0.469328834673004	-0.0941065238377562	0.0809008559901487	-0.1906582423933	0.000369180517999576	-0.00818836635187613	0.879547617544899
HOXD10	blue	0.0687040673263104	0.203019920024285	0.0255761074375044	0.635921786816062	0.331787360039397	2.61171650869756e-10	0.356313712352199	9.14704108724375e-12	-0.107570878645426	0.0458701848894504	0.01055405525066	0.8451370667649	0.00303063302407766	0.955272226763081	-0.0472554843380896	0.381554804891509	-0.009832545212872	0.85560390963569
NUF2	blue	0.568571402536224	6.20100999617725e-31	0.297798019473353	1.70302203317492e-08	0.744585288072057	3.58049229439354e-62	0.365879700488734	2.28305456284507e-12	-0.107551903052937	0.0459087137345131	-0.232465864138446	1.28823012927575e-05	-0.157468629373905	0.00336188789848611	-0.423243255186875	1.99256933865361e-16	-0.00813102142844325	0.880384829200808
MAGEA1	blue	0.0796636031139587	0.139765896220766	0.0502095536781673	0.352473086422716	0.177527457504901	0.000926967659044944	0.0678614163946479	0.208628668386018	0.0139160572555076	0.796751382080299	0.0434105389934395	0.421531187116335	-0.0202150088185813	0.708290739614132	-0.0765675904440224	0.155869160612751	-0.0132420710435034	0.806395534554285
SSC4D	blue	0.0702423968237404	0.193064191169757	0.0422350584973885	0.434224381898119	0.295548671395052	2.20456529822846e-08	0.138606056096784	0.00994882624484746	-0.067001725887048	0.214465182190876	0.00264928028883957	0.960895631367955	-0.00593649557992198	0.912515410109978	-0.0386989315747423	0.473707065417228	-0.0203149345488687	0.706915011179037
OLFM2	blue	-0.0341436277694288	0.527339548617896	0.0108410799038991	0.840980689150024	0.00728632346642557	0.892731999210377	-0.079702208988821	0.139573466451324	-0.0100216517888995	0.852858042698279	0.137075381831431	0.0108074369963959	0.0182619119596253	0.735365365652647	-0.00869004792877578	0.872229095727216	0.0171197876080694	0.751353540042758
SLC7A8	blue	0.100768808259544	0.0615301725243959	0.0955050996985981	0.0764706288897243	0.120280137037227	0.0254756378711658	-0.0130544861659408	0.809085000300973	-0.0428760228661363	0.427275989336826	-0.061125465240487	0.257510973557024	0.105473037888362	0.0502971990513168	-0.0672559813856551	0.212726943628496	0.00990621032557224	0.854534067953086
SSX1	blue	0.0868631254918572	0.107266712398701	0.0929296151861128	0.0847876600707125	0.0883135645734208	0.101505263530133	0.0153942077910003	0.775710124144988	-0.0103497720267338	0.848097896897023	-0.0320282244248253	0.553254124586362	0.026434238322836	0.624630905646952	-0.0453135762001765	0.401447542438736	-0.010172603824722	0.850667459388722
PCNA	blue	0.653992801659605	1.77153814928483e-43	0.314050451937025	2.46728306319235e-09	0.613750505553933	4.32231023555696e-37	0.114433930789003	0.0336044360565316	0.146001103484214	0.0065960325870429	-0.277411358950538	1.63092542478152e-07	-0.185689973113672	0.000526854130986508	-0.464635757437089	7.05347124150869e-20	-0.02319809232875	0.667647111437361
PALB2	blue	0.445337505941319	3.2810165511242e-18	0.287837669412375	5.25220826673749e-08	0.54871004323182	1.62472742890422e-28	0.229272123873043	1.70408661560368e-05	0.218335718811417	4.31112360044798e-05	-0.161930494959652	0.00255505657227544	-0.0570844199986591	0.290369973998943	-0.388637492641792	6.94801064490253e-14	-0.052395905222105	0.3318743540063
ASCC3	blue	0.34087334707307	7.80631276507666e-11	0.238346579600747	7.61644169821434e-06	0.446585592928817	2.57828151508191e-18	0.214218758181679	6.04219539376694e-05	0.194998793365724	0.00026860418161994	-0.0946365765605856	0.0791980097978196	-0.0918768182766743	0.0883907283333686	-0.290536406024987	3.88746968136312e-08	-0.0166180184718082	0.758411826124617
MYBL2	blue	0.509408367693268	3.52574365805872e-24	0.288203745519542	5.04308654022873e-08	0.590877346743041	7.47715985976017e-34	0.162650524393203	0.00244279441755213	-0.0625103280597012	0.246865353346449	-0.178883956974401	0.000845286426088486	-0.157006281088221	0.00345750250093119	-0.394898878615768	2.53219030397121e-14	-0.00924457223719793	0.864152380844568
SEMA4F	blue	0.0494220965302631	0.360085313826658	-0.0324982121563807	0.547443280711521	0.308763837292252	4.68570599075427e-09	0.131351643957343	0.0146271582941924	-0.0764822889932995	0.156331889935639	0.0856632427704141	0.112225238351035	-0.0514001713151124	0.341157711277661	-0.0954850763990085	0.0765326370492385	-0.0181339228945884	0.737151513940501
C18orf54	blue	0.294440364637662	2.5015217495932e-08	0.122382213410577	0.0229990110949537	0.561987890190388	4.09404057723585e-30	0.206821233316344	0.000109054200018267	0.122695576867045	0.0226482491549501	-0.0038719860814051	0.942873916899275	-0.0816710758813988	0.130026438589149	-0.195447991981383	0.00025980504298193	-0.0381059888659587	0.480514768152728
E2F8	blue	0.550444066156588	1.01401881549164e-28	0.320543578596482	1.10287143827959e-09	0.550562676913432	9.8174364330873e-29	0.202276856681635	0.000155158295987786	0.115792063463162	0.0315414557535333	-0.237280743035691	8.38602629693809e-06	-0.132562462762597	0.0137324549824416	-0.441093929838169	7.39124081083984e-18	-0.0228938736761641	0.67175026477417
POLR3G	blue	0.439486360256619	1.00241665227069e-17	0.253074070758769	1.92337687573644e-06	0.407731555391728	2.98947239943483e-15	-0.0116100429540668	0.829867440193429	0.133307111828976	0.0132064340779416	-0.121597495486587	0.0238980597215093	-0.0427080790275358	0.429090326654194	-0.268239223116428	4.25414890676508e-07	-0.0290386268989997	0.590905417068307
CDH16	blue	0.0704886898589676	0.191503986233556	0.0353380894662814	0.512984190374445	0.0916985684485442	0.0890127578122905	0.11317976124423	0.0356104613110009	-0.0300408804638752	0.578152714224195	-0.0477173318770371	0.376913854287213	-0.00169001278367592	0.97504887806628	-0.0767893329442204	0.154671129962524	-0.0303098770174984	0.574752061150932
EXOC6	blue	0.366634442867952	2.04220571904733e-12	0.19483543277867	0.000271872566017967	0.424004377661813	1.73829029018184e-16	0.138495594949309	0.010008698482529	0.209966842324808	8.50520988584456e-05	-0.204393253102648	0.000131787242674665	-0.186036031293226	0.000514112174936546	-0.271876052974268	2.92109961905299e-07	-0.0294946983880665	0.585086378973285
BAAT	blue	0.115096269301579	0.0325844300875118	0.0999619478408296	0.0636505038108139	0.111840439026335	0.0378640868298047	-0.0388053252034292	0.472491148608717	0.0183113813169551	0.734675378187733	-0.0507521413948451	0.347287429608754	-0.0565033158813874	0.295316453548607	-0.112562432113779	0.0366346544609489	-0.019040892149667	0.724525346465272
DNMT3B	blue	0.19152073558624	0.000346760643501394	0.086958600835974	0.106879701358506	0.523144086249791	1.24610769803271e-25	0.324462553817167	6.72021237891376e-10	-0.144150328421637	0.00732323739407257	-0.0239456526744906	0.657606514887114	-0.0101659886580353	0.850763433348777	-0.12930225133582	0.0162584061724098	-0.0196958667175251	0.715453204026878
TIGD4	blue	0.120892624751282	0.0247313409559341	-0.00107886943829601	0.984070184602683	0.279338905685744	1.32731980530479e-07	0.364121638866869	2.95668848621354e-12	-0.0350431157148471	0.516510320559604	-0.108556457039511	0.0439059828590497	-0.0576294870551853	0.28578098357816	-0.12656860493231	0.0186807550444451	-0.0132447170915915	0.806357613515952
SLC5A6	blue	0.40295191123705	6.6971362075656e-15	0.178481767107697	0.000868782825709257	0.524159071629479	9.67485759617049e-26	0.22251718271714	3.03963908194564e-05	-0.10348220690754	0.0548226437732079	-0.171059331515818	0.00142620921053619	-0.100082707845215	0.0633293888356481	-0.301358678306032	1.1266414235758e-08	-0.0289536710213803	0.591992294642399
C17orf53	blue	0.502684466839611	1.71495854955936e-23	0.245201562218912	4.05722039046648e-06	0.678655320742712	6.71913942233176e-48	0.263621123947231	6.80287443363062e-07	-0.0279454660023547	0.604959859747248	-0.128488809582565	0.0169487380451135	-0.0664304324019659	0.21840801602612	-0.386058824246666	1.04641568782902e-13	-0.0341072332069621	0.527780129371808
NCAPD3	blue	0.578449346933946	3.36925631914659e-32	0.27732901925599	1.64528190335569e-07	0.734448764920554	1.05822376856448e-59	0.176765182527444	0.000976003856026466	0.0641820590630754	0.23442841911103	-0.200260946228805	0.000180983922126962	-0.155649495623544	0.00375248362438159	-0.403520522588401	6.08849891482805e-15	-0.0247976051431474	0.646238437703624
CCL26	blue	0.0531542885468761	0.324913951816321	0.0567068018305002	0.293577984227222	0.0507000954346695	0.347782740957871	-0.0157503854607982	0.770663764604452	0.0874817388699425	0.104778670597888	0.000375961836798079	0.99444849347337	0.00335936013623995	0.950426604424309	-0.0412943486741764	0.444538958646942	0.00713533444351887	0.894941863248108
ACTR3B	blue	0.510029605656588	3.04092274143087e-24	0.188966803289479	0.000417116669340367	0.531748892332433	1.41879165439763e-26	0.0680212855216231	0.207556062882058	-0.0585078601786838	0.278489038713232	-0.219653778607889	3.86423561784131e-05	-0.181222579265853	0.000719894901633186	-0.383935033711633	1.46220609031583e-13	-0.0514628504896252	0.340568508710311
LPCAT1	blue	0.182154915339256	0.0006748870307514	0.0858573880852248	0.111410945774684	0.291904333630752	3.33355288572025e-08	-0.0462087766866278	0.392201290826084	0.0328708397286108	0.542857643247449	0.0506973672243126	0.347808717140141	-0.113123467089308	0.0357028385236687	-0.123054699378692	0.0222519675810542	0.0175398178193162	0.745460915354927
DSCR8	blue	0.0978475743322886	0.0694931636055901	0.0836681669037568	0.120866218090788	0.25807604960734	1.18156306438654e-06	0.247122240498662	3.38950582421372e-06	-0.144736995305401	0.00708532750956102	-0.0856128153788831	0.112437505713207	-0.00665928160703918	0.901914573856677	-0.107388042041492	0.0462425545211842	-0.0223450765886773	0.679176788692464
RNASE1	blue	-0.137971707780192	0.0102970288584286	0.0660309038428174	0.221196038277411	-0.240450709610361	6.29004227161137e-06	-0.208173941921393	9.80425245097075e-05	0.221291998448162	3.36969974887085e-05	0.104185075414154	0.0531877717644683	-0.0395430270822496	0.464107587385394	-0.00242923415088773	0.964141318009992	0.0344616713582232	0.523497381164201
BMS1	blue	0.365527623672371	2.40468798719039e-12	0.162391540658852	0.00248264527407648	0.476890313234775	5.41082787866646e-21	0.242667596673118	5.13191854048068e-06	0.0401839399618395	0.456891420022197	-0.0566977193193745	0.293655434038403	-0.125131992460122	0.0200755149246265	-0.315944756766156	1.95463335773931e-09	-0.0487342678115245	0.366817871295029
FSD1L	blue	0.0921995639716873	0.0872733393424696	-0.0457705571536297	0.396711353859115	0.183561646174306	0.000611885819071369	0.202788380966937	0.000149177907720883	0.0142592978042937	0.791851660237435	-0.0451032163536235	0.403639039338429	-0.0778447823440161	0.149064034087789	-0.0485196146615799	0.368934818122162	-0.0331595245662297	0.539318170391578
PNMA2	blue	-0.0611754647925152	0.25712118678369	0.0571775355789062	0.289582545066439	-0.00850690780215807	0.874899512785513	0.0525828668321156	0.330149583385513	0.0401847680783699	0.456882136874345	0.105711831623895	0.04977594605669	-0.0336494885302117	0.533337343013759	-0.0027659584270699	0.959174883933909	-0.0339286659377763	0.529944510416883
TSN	blue	0.45473728703011	5.21149473245451e-19	0.334114636697412	1.92404469267183e-10	0.555396292726628	2.59848608746573e-29	0.253954090620988	1.76666765617134e-06	-0.0655559073692751	0.224543629031881	-0.19511160407848	0.000266368602337335	-0.180664638697949	0.000748140749775668	-0.383570786106787	1.54818899846288e-13	-0.0482843561297861	0.371263649855682
KDM1B	blue	0.467231840207394	4.12946243140014e-20	0.400610811132978	9.89519453173862e-15	0.494019905537688	1.25146759170259e-22	0.0720319237872661	0.181937749345206	0.0798414285473559	0.138881216841913	-0.165231939971122	0.00207627100880405	-0.120979242401343	0.0246276115026741	-0.319173582070498	1.30920259360391e-09	0.0200689304125638	0.710303580839689
FGFRL1	blue	0.171879524893074	0.00135148509686229	-0.0261428194222975	0.628455603736237	0.371211484401577	1.03218187359178e-12	0.0916747967814369	0.0890959773075234	-0.168985994875257	0.00163232215921803	-0.0336514042283885	0.533314024406237	-0.0509099232805266	0.345788582326586	-0.145768293018995	0.0066838065676313	-0.0229582024451072	0.670881812179859
SCML1	blue	0.361220902785737	4.51423926147913e-12	0.133961680722116	0.0127587787831552	0.395392136822977	2.33650394023384e-14	0.307747029099156	5.29325911307172e-09	0.0855265533341898	0.112801344794153	-0.250682267018838	2.41932672693135e-06	-0.143765949655532	0.0074829581067908	-0.224375637898143	2.59678257927513e-05	0.00639055519036112	0.905853954151699
SGOL1	blue	0.602611703990883	1.75872710820694e-35	0.279344939373112	1.32646096449677e-07	0.729684782591465	1.40238405140898e-58	0.327892431425397	4.33056988980199e-10	-0.0728700851987335	0.176892377249154	-0.265773692484082	5.47189467139e-07	-0.158484964204296	0.00316008131215191	-0.438539416172518	1.19858905139727e-17	0.0085838376021474	0.873777603422541
MKI67	blue	0.602038965355171	2.1195899496661e-35	0.257029948043838	1.30941447866e-06	0.73552541109051	5.85567922743223e-60	0.168546054163716	0.00167942510938627	0.136892640810573	0.0109142042953422	-0.165906174000626	0.00198919473617731	-0.169123101269774	0.00161789195539774	-0.456529839886502	3.64551054287737e-19	0.0104687060029466	0.8463738351408
SPEF1	blue	0.0388849174433372	0.471582650865175	-0.0301898269507932	0.57626856928556	0.213523292904167	6.39271003123565e-05	0.228047406107938	1.89507813955845e-05	-0.0458955929420583	0.395421345647892	0.00559984993106235	0.917458279885847	0.0841441370552028	0.118759054545946	-0.0427086100943267	0.429084582394189	-0.0385748841527739	0.475126898285861
CENPE	blue	0.444923400695466	3.55340568413909e-18	0.222543629631074	3.0328635835453e-05	0.566416381644584	1.15557793925416e-30	0.227150146973298	2.04770393665639e-05	0.0710586277923335	0.18792902203211	-0.163674497581897	0.00229087475513143	-0.107377914201484	0.0462632549945686	-0.328099943651986	4.21621190231269e-10	-0.0163263550199813	0.762523871917867
MFHAS1	blue	0.126709247452815	0.0185488576277521	0.129344557225796	0.0162231858825192	0.239364970455981	6.94428365697504e-06	0.028314519290491	0.60019837328843	0.0888329100175272	0.0995029941597393	0.0362804297146279	0.501803636229912	-0.166838641938438	0.00187426273796278	-0.101432632748718	0.0598296859223748	-0.0247585772001627	0.646757441707495
HOXA9	blue	0.218463587885518	4.26571984613851e-05	0.126472252086214	0.018771587571206	0.187830884518164	0.000452491487580543	0.0198969369528463	0.712676091069156	-0.0964728992145362	0.0735218428831256	-0.127925398253275	0.0174417676621742	-0.0352622747960063	0.513889288852852	-0.14823972402779	0.00580326004512383	-0.0336221048333522	0.533670723883533
UHRF1	blue	0.542190089795448	9.33283010235672e-28	0.255689260081836	1.49272496112578e-06	0.614331438337497	3.54823047714561e-37	0.0538952127296852	0.318205813117299	0.0974852723700226	0.0705370097900572	-0.0899036254123136	0.09547405439241	-0.144763097161822	0.00707490486760446	-0.377723118570893	3.83719200095539e-13	0.0016038452117477	0.976320662620798
XPO4	blue	0.373235699393874	7.606692183768e-13	0.224876025456869	2.48842265884051e-05	0.543971814209469	5.81005336984019e-28	0.331018241880764	2.88761625317198e-10	0.0626917257413381	0.245493999488471	-0.145573195342043	0.00675816565604774	-0.141179368645413	0.008641046907933	-0.222078252834893	3.15420233439555e-05	0.0108121419574032	0.841399538933692
SPC24	blue	0.431999327731088	4.05685632035846e-17	0.173783069445038	0.00119171156984383	0.473554736882414	1.09963507781179e-20	0.119198279840809	0.0268375053739049	-0.0758560309482574	0.159760929473792	-0.152821765612795	0.00444161783553835	-0.125548221138393	0.0196623907735639	-0.321905296041347	9.29223717727798e-10	-0.0140669060667058	0.794597036721175
MAGEA12	blue	0.202494426521557	0.000152587673073492	0.123015455107559	0.0222949783430101	0.347336896634405	3.22723744419469e-11	0.297973617309968	1.66889189681519e-08	-0.17365886961888	0.00120158139467286	-0.105519830120488	0.050194700936408	-0.0108999474885526	0.840128774190272	-0.160227262614664	0.00283954758575754	-0.0222624072563614	0.680298214419853
AUNIP	blue	0.615378822233231	2.48337392949367e-37	0.420374903203848	3.32287674192507e-16	0.695429797997737	3.66663797300366e-51	0.100414422051049	0.0624541753533471	0.0281683118844164	0.602082707357592	-0.190482248789833	0.000373918016710867	-0.155284393620961	0.00383565779184844	-0.450546517825609	1.19195843933876e-18	-0.0193766811174213	0.719869382605975
KLF2	blue	-0.279898993428122	1.2498367541046e-07	-0.111471458841562	0.038505773956037	-0.372984326614821	7.90147011969206e-13	-0.163809399925945	0.00227151589498515	-0.0314845575514594	0.560013246882599	0.113188268741485	0.0355965184070758	0.0443114522596951	0.411951229861686	0.204598271899895	0.000129707960463743	0.0632356752862503	0.241413704052868
STK32B	blue	-0.251257757331131	2.28988720428909e-06	-0.117563614732303	0.0290138224788486	-0.183187084422784	0.000628105954318413	-0.0348498581068337	0.518827294303752	-0.00227106656836114	0.966474662835803	0.224018606351609	2.67681361927555e-05	-0.00553335432243287	0.918434997406785	0.141710031864312	0.00839121549712062	0.0231986271021554	0.667639907330916
SLC25A34	blue	-0.0872359761499911	0.105761602452728	-0.0637202567220724	0.237818980863584	-0.0963571744643264	0.0738694953277979	0.176886895006536	0.000968017099244056	-0.122395697762769	0.0229838212834823	-0.0754373005756077	0.162085057089761	0.00418129585054695	0.93831918276878	0.0893419700691098	0.0975709508698424	-0.0383984844989178	0.47714994697379
FAM49B	blue	0.33251289885109	2.37504824612141e-10	0.143593974312973	0.00755542062224916	0.418094138089628	4.972915092065e-16	0.127055565963677	0.0182275264839544	0.281118790700792	1.0958775023523e-07	-0.0661105826827172	0.220637999295799	-0.0968999029150961	0.0722505771404202	-0.249194268286929	2.78722512183938e-06	0.00785635803225237	0.884396628625155
SIX4	blue	0.122523992438043	0.0228397337047732	-0.0388631977974036	0.471830472437452	0.320905914128355	1.05381192758455e-09	0.126995829576436	0.0182826040292178	-0.0205539031069745	0.703628879015629	0.0239402042100649	0.657679474738776	0.0214651971283464	0.691148349826544	-0.125109171353692	0.0200983823178895	-0.0537599764049829	0.319423420870136
TIPIN	blue	0.622490348781108	2.12457590664541e-38	0.351038782068902	1.92809301973445e-11	0.637299149424457	1.03121727053753e-40	0.107986895611619	0.0450322771993844	0.08405426104825	0.119154732409443	-0.209945214529054	8.51986664740315e-05	-0.176007960072648	0.00102707293732185	-0.425867308231747	1.24270196627075e-16	-0.0410301706522905	0.447460420013473
WDR90	blue	0.370983009471983	1.0682192494184e-12	0.250626553505825	2.43222263647836e-06	0.425210132728269	1.39922381925097e-16	0.342203664924675	6.51944764349414e-11	-0.0574628709096543	0.287178538206393	-0.142825869792682	0.00788676841779143	-0.129544187040303	0.0160578902784107	-0.319465446985006	1.26232344487795e-09	-0.00435060915355572	0.935826804604398
PGC	blue	-0.0662678685089063	0.219539383780376	-0.0411831320326263	0.445767545731681	-0.129690604140556	0.0159375942084402	-0.0124094114663395	0.818350608894572	-0.104714378212953	0.0519835557498965	-0.051698901979006	0.338355384850126	-0.0159300232528555	0.768122286122912	0.00612637436897695	0.909728948521613	0.206551601430248	0.000111383640126198
NUFIP1	blue	0.475133681036424	7.86827326195182e-21	0.26515330468667	5.82739439338514e-07	0.622017199332915	2.50707155370198e-38	0.335609958655688	1.57890538345582e-10	-0.159367967977984	0.00299374362538732	-0.225886314937948	2.28255759213496e-05	-0.121033379934004	0.0245629695472808	-0.290583983179495	3.86679373027606e-08	-0.0103500176836704	0.84809433511591
TFDP1	blue	0.532660662600183	1.12289879045094e-26	0.330764797239955	2.98458996911512e-10	0.564293765888875	2.12393021838561e-30	0.054080525299768	0.316542263899196	-0.0279000740726955	0.605546664320613	-0.186894308261057	0.000483734046220417	-0.139197957899178	0.00963338301903862	-0.374740511490912	6.05409285585807e-13	0.0341180158841	0.527649578310482
UTP14A	blue	0.461200052164869	1.42259006098792e-19	0.228579570489234	1.80971976984893e-05	0.467046459799922	4.29103687596213e-20	0.176215011489867	0.0010128696230911	-0.0221214145082852	0.682212432591049	-0.180750370440732	0.000743734953129988	-0.160165150097984	0.00285044644347523	-0.326656928436856	5.07648810884553e-10	-0.00807129035902157	0.881257019126736
FAM60A	blue	0.295277052885179	2.274021775171e-08	0.229325038243629	1.69626101061788e-05	0.431790328050678	4.21621963888921e-17	0.186689307609515	0.000490834488609783	-0.0101359884303552	0.851198709345223	-0.0459034527584782	0.395340339446623	-0.0852594817469908	0.113933669072275	-0.255944303980946	1.45606055760386e-06	-0.032069573302371	0.552741689379909
UAP1L1	blue	0.16690419345422	0.00186641621550793	0.0867284324747589	0.107814571412733	0.316485699908732	1.82830641206941e-09	0.144308299250258	0.0072584837000299	-0.0502071812954376	0.35249586651707	0.0460619331715685	0.3937091126002	-0.0993362980028115	0.065335689797128	-0.197547121962789	0.000222139075757299	-0.00600213689554783	0.911552004258656
CELSR1	blue	-0.00275965156583447	0.959267891578264	-0.0332253364227505	0.538512886243396	0.185576770472177	0.000531085475639169	0.173797010034205	0.00119060841620858	-0.0701378641092747	0.193729182905949	0.0516956922268548	0.338385416403914	0.224889779230141	2.485505604071e-05	-0.112995764200525	0.0359131502667905	-0.0569374790812534	0.291615490684662
VMO1	blue	-0.0115030102639664	0.831412328350939	-0.0184213750713749	0.733141974732783	-0.00684405555662993	0.89920727877467	-0.0329634719857789	0.54172065429578	0.0476241558114848	0.377847347527946	0.0863367088441176	0.109420434503069	-0.0210664270664058	0.696599623667567	-0.0136240879816945	0.800925507101772	-0.0220027200549902	0.683825493638843
CGREF1	blue	0.143766229940182	0.00748284051594047	0.13035865388991	0.015398682352686	0.171508524653319	0.00138482827707752	-0.0197594543764378	0.714574545658944	-0.218843195298786	4.13357483334388e-05	-0.0374222718934581	0.488430100725321	-0.0576348546632364	0.285736036998378	-0.113446905866036	0.0351748468099391	-0.0303765952234705	0.573910070315209
POP1	blue	0.466927764515672	4.39774018841177e-20	0.295128379790088	2.31293016173325e-08	0.524257421091474	9.44006161710766e-26	0.194154682845044	0.000285896098683761	0.0102158639815518	0.850039888058404	-0.150717638283671	0.00502638244771658	-0.128514937272109	0.0169261726905904	-0.37798475667657	3.685909667766e-13	0.0336079474003402	0.533843123646077
TERT	blue	0.0877980783069629	0.103524111444251	0.0117003129556882	0.828565009891122	0.102596408431834	0.0569422183024986	0.036671253476398	0.497204602698898	0.0383141040830375	0.478119325418886	-0.041747681022196	0.439551037226069	8.99278902791141e-05	0.998672101788083	-0.0436695698755182	0.418763514175136	-0.00930689454487944	0.863245515418961
TMEM206	blue	0.444221139013372	4.06700842723466e-18	0.224314019218756	2.61043108197605e-05	0.690821835178967	3.03972878489597e-50	0.249450282552942	2.72033374655373e-06	0.132353118736801	0.0138836151306143	-0.0239508309348303	0.657537176321922	-0.1405760558875	0.00893310381620615	-0.356356184682856	9.09177476075189e-12	0.0103362122084659	0.848294505555886
UTP18	blue	0.546134173911029	3.25625705396867e-28	0.306113507566407	6.43225435084198e-09	0.623934006215115	1.27981818501229e-38	0.256273537156666	1.4100042172324e-06	0.0770610161664358	0.153212788492713	-0.21104319357073	7.80503383829725e-05	-0.125051810207023	0.0201559597682814	-0.453071596470739	7.25044647053454e-19	-0.0608040797501906	0.260026175065002
TIMELESS	blue	0.577169178522132	4.94187903576439e-32	0.252694848818252	1.99493009106742e-06	0.800549226814724	2.84230027124802e-78	0.211081741818497	7.78099366756241e-05	0.102987242773426	0.0559987911407765	-0.130962828375411	0.0149251192227745	-0.139659170012028	0.00939377521737966	-0.416929494846444	6.10253605897531e-16	-0.0113271649170662	0.833951850390858
ZIC2	blue	0.161408207786547	0.00263940590903829	0.0445771534202537	0.409150610548612	0.149503222038405	0.00539459590942312	-0.0606951658883916	0.260882376190647	-0.0530573927091402	0.325797948197725	-0.045700457120088	0.397435688609665	-0.0638806462348177	0.236637511375301	-0.119352083385282	0.0266401565534125	0.167399052331163	0.00180814421893587
MCM7	blue	0.521104989284531	2.066579033592e-25	0.252472392057004	2.03808157887618e-06	0.529471102919633	2.5371121338491e-26	0.0252868921925202	0.639746377870858	0.0697393600931942	0.196279651605656	-0.174923502980008	0.00110450868409606	-0.160484591899641	0.00279479654713331	-0.398649179146313	1.36916085538132e-14	-0.0200908338780758	0.710001640295998
TMEM74B	blue	0.221029748058877	3.44462246403559e-05	0.185070810264186	0.000550385685839638	0.29322444518705	2.87174662922571e-08	0.294378841272136	2.51909166086866e-08	-0.206436156318541	0.000112395228300836	-0.100497484208952	0.0622365857741019	-0.0836142003644635	0.12110695999084	-0.194085419357737	0.000287360137087827	-0.00784709737445539	0.884531944046117
HAL	blue	0.119399074979069	0.0265801100048961	0.0537203713170068	0.319780581321552	0.213389723994212	6.46218588638803e-05	0.15338737899379	0.00429526675676375	-0.0755320009213605	0.161557220383398	-0.0380566108772746	0.481084071647648	0.0025619433380421	0.962183779580268	-0.0405721932085979	0.452550707357283	-0.010078368048578	0.852034855139378
DOC2A	blue	0.0971158150897625	0.0716146229777936	0.0339253120739365	0.529985204903598	0.20900740130859	9.17875097691898e-05	0.262701146150416	7.46192240920145e-07	-0.0823956971887193	0.126642653667947	0.0182311352053713	0.735794740236868	-0.00415385579786177	0.93872317164124	-0.086219403395367	0.109904971428488	-0.0313997538271316	0.561071149079995
FSCN1	blue	-0.0528968073737566	0.327266419192473	-0.0687676934790627	0.202600902499911	0.152225027319208	0.00460088588563775	-0.03044453329716	0.573053282922239	-0.0644912982195159	0.232177124128756	0.205353818614035	0.000122308007965566	0.110333256523927	0.0405434624568427	-0.0458838816994962	0.39554206460929	-0.0302676752537308	0.575284952105514
AC091180.1	blue	0.290072978988633	4.09452839894704e-08	0.0923847043715386	0.0866374983760189	0.36070998046356	4.86141439900938e-12	0.521113312484669	2.06233053562676e-25	-0.159381030707337	0.00299134374627695	-0.183362075075451	0.000620479166636132	0.0350487170769354	0.516443245302528	-0.226937418841768	2.08556129406238e-05	-0.047223339498852	0.381879111836309
HIST2H2BF	blue	0.151938325419418	0.00467922212479578	0.105961142016226	0.0492365570141392	0.279731174190137	1.27258379618741e-07	0.189342832196787	0.000405984794355242	-0.0479944929650231	0.374145471167897	0.0113472632483804	0.833661506628246	-0.0150347361950479	0.780812729515754	-0.182079649920575	0.000678421416204353	-0.0161542720881821	0.764953142257542
PCMTD2	blue	0.15073658007845	0.00502082296318172	-0.0243342134106897	0.652411746761689	0.460330354703882	1.6969169607717e-19	0.493825214989671	1.30777716781723e-22	-0.127090971309446	0.0181949507169146	-0.106005258844726	0.0491416195346634	-0.0743106153787393	0.168464688906549	-0.107299196425741	0.0464244126384107	-0.0419375280572845	0.43747173044042
UBE2C	blue	0.490200000206156	2.95272486201899e-22	0.220766726577579	3.52134573350096e-05	0.589917305506469	1.00935335081104e-33	0.208287764734009	9.71652820129877e-05	-0.0396023439782605	0.463437084952929	-0.173904619667321	0.00118212455583988	-0.153555761594492	0.00425254701774816	-0.405380243558429	4.45268157745508e-15	-0.0310306979582956	0.565686195512502
FBXO45	blue	0.515667566852332	7.83241912357603e-25	0.349601498650388	2.35683963232133e-11	0.655557231139506	9.55474305012029e-44	0.238792303542908	7.31496767904161e-06	-0.0441354973142525	0.413812095041237	-0.154344283661665	0.00405755472523109	-0.0708935338881116	0.188959499468546	-0.411498363475648	1.56873120759644e-15	-0.0194207721679137	0.719258790728117
TKTL1	blue	0.0177094405662951	0.743085443782841	0.099984333815477	0.0635908759804893	0.121220048919358	0.0243412019210922	0.187830116980447	0.00045251630554262	-0.0914770763864912	0.0897905743222505	-0.0376692988035363	0.485562242398361	0.0116352971914619	0.829503020880789	-0.041984222350692	0.436961174380373	-0.0244381416401103	0.651025130962224
PDE11A	blue	0.0927830282515899	0.0852821309335224	0.0416075097374271	0.441089886620541	0.140234787346583	0.00910216641426256	0.227301568619237	2.02115463344734e-05	-0.155496957337572	0.00378703293971375	-0.150036597978529	0.00522998845398794	-0.0254510096950895	0.63757490487055	-0.106303890594583	0.048502990974025	-0.0107449426608869	0.842372358283143
PDP1	blue	0.183576510853218	0.000611250192496589	0.0832401918780456	0.122785669585905	0.337971544487979	1.15295832334821e-10	0.282670995505589	9.26221305325563e-08	0.0840583099862428	0.119136884918122	-0.0441540708983127	0.413615430925151	-0.0346007613533552	0.521821591671021	-0.233427193085648	1.18327136393024e-05	-0.00905707106368474	0.866881820956402
PSMC3IP	blue	0.404187931175174	5.44302992433472e-15	0.207355892966324	0.00010456979347974	0.624299189479074	1.12534007854421e-38	0.15111207323776	0.00491175081222474	0.0773171580974144	0.151847427943117	-0.0457991204860954	0.396416440148106	-0.104311175053968	0.0528987974233732	-0.294566129187678	2.46597343466008e-08	-0.064639802306063	0.231101445635876
GATAD1	blue	-0.00954001088385077	0.85985498865302	0.00510904897843701	0.92467021037693	0.0505247685736271	0.34945458194845	0.137972001620833	0.0102968650963816	-0.0425499437743985	0.430802768388896	-0.0646869067776835	0.2307609854366	-0.0317713924783369	0.556442215646685	-0.00953033571066578	0.859995657097271	-0.0299408924274823	0.579419160007777
FSTL3	blue	-0.240907306208208	6.03282763935486e-06	-0.097394404739107	0.0708008118789298	-0.1499685459987	0.00525073575981058	-0.166831201759765	0.00187515523185481	0.0333060746298438	0.537525781786672	0.273734561143708	2.4053948736061e-07	-0.0368771641627817	0.494790563203019	0.112437872354538	0.0368443094114944	-0.0126728480057182	0.814563575526347
MCM4	blue	0.61632503543808	1.79697001654571e-37	0.301132892063521	1.15674120085862e-08	0.681737594666163	1.7544629899006e-48	0.0639967717385397	0.235784684205851	0.0734906372911842	0.173224326774243	-0.174889307948139	0.00110703559375797	-0.13829928975041	0.0101158888182596	-0.455220993017069	4.73338472306316e-19	-0.0367288290942497	0.49652897370093
TROAP	blue	0.593575143381141	3.20053946269957e-34	0.250670383570581	2.42207187271664e-06	0.711249117085977	1.87803354163454e-54	0.306502981754811	6.14087101676389e-09	-0.0634505391751775	0.239815128326146	-0.220145505621764	3.70901973683517e-05	-0.119745648167797	0.0261408379716003	-0.441575498114999	6.74433471245271e-18	-0.0378844064772105	0.483072360272879
AHR	blue	-0.0914833457061779	0.089768483600392	0.0626442336388363	0.245852521352306	-0.0608245304175681	0.259865623068764	0.0451270000719443	0.403390907178919	0.0837211553284341	0.12063020242819	0.0784471792352536	0.145933789303093	-0.0511228529905863	0.343772375905924	-0.0770572856110827	0.153232742618521	-0.045456663241712	0.399960955091403
CHRNA5	blue	0.256024927446221	1.44465080619401e-06	0.259699573342691	1.00652233711223e-06	0.276630306574678	1.77210229312635e-07	-0.0868822630705365	0.107189049441011	-0.0659417562648794	0.221821585548081	-0.0205634622461557	0.703497542346436	-0.121564125795425	0.0239369547773728	-0.185231443805253	0.000544188841978106	-0.0306277823994164	0.57074529118462
FHOD1	blue	0.151579981443913	0.00477882273771955	0.0113128619344495	0.834158487336027	0.236649073571062	8.87646284178073e-06	0.142995226534149	0.00781261692998921	0.0953596926352583	0.0769218541870503	0.175504779738727	0.0010623584383083	-0.127067771108998	0.01821629103046	-0.192987139478091	0.000311529558532338	-0.00720422246794526	0.893933521533628
CDCA2	blue	0.581591144367637	1.30658600676946e-32	0.320604799611359	1.09442938034989e-09	0.678278287935639	7.909681409065e-48	0.129999029347895	0.0156867710577929	0.0968144231407063	0.0725036207009249	-0.1950253398502	0.000268076537799897	-0.157861578837239	0.00328251657814912	-0.417314375288081	5.70387362072763e-16	-0.0132311700408014	0.806551763757618
C20orf144	blue	0.0934444559277757	0.0830692545419907	0.0446433967207687	0.408454134653771	0.300990320553687	1.17614671821998e-08	0.392851720402451	3.53056059365475e-14	-0.17159761189613	0.00137675347238983	-0.032594681279302	0.546254282431366	-0.0174199582983553	0.747140936381157	-0.120653869672293	0.0250192162913569	-0.0509401779763771	0.345501647800517
RPS6KL1	blue	0.264816432422616	6.02961198902994e-07	0.16541119343123	0.00205278721182819	0.29199232503783	3.30066136921167e-08	0.247855722070339	3.16333417284037e-06	-0.158695572816097	0.00311966313045847	-0.147734993515088	0.0059741304377654	-0.148153402023	0.00583216866982326	-0.15444580994721	0.00403304457762848	-0.0257639575316148	0.633442810972724
FGF3	blue	0.0856515515934333	0.112274422759443	-0.00684685492568931	0.899166271511412	0.212315441066992	7.04741983634491e-05	0.102587960973188	0.0569627539196438	-0.119467678929253	0.026492655893814	-0.0454763780407902	0.39975638893802	-0.0179411952903034	0.739843785467821	-0.0580124979557894	0.282585714163803	-0.0191435937595088	0.72310022582805
EPHX4	blue	-0.023720773126689	0.660620547111642	0.0728958291792088	0.176739069314129	0.0995522394197127	0.0647499597026959	0.0564858624818763	0.295465884558615	-0.0925873291631448	0.0859458834236592	0.0915155503996803	0.0896550750423798	-0.0390180671014831	0.470064973502386	-0.0256772600345311	0.634586413177324	0.0378198807078572	0.483818523715864
FAM71E1	blue	0.188701557926541	0.000425138922312759	0.0798735688798886	0.138721778246215	0.297670550016431	1.72821941993227e-08	0.117146442562595	0.0295928633893326	-0.0582515787364588	0.280603451069302	-0.0783332363301426	0.146521999048134	-0.0179826580814975	0.739264309619145	-0.131548134444201	0.014478577341068	-0.0416860661939958	0.440227088095392
PROSER1	blue	0.423004821970258	2.07948830292163e-16	0.255434744466572	1.53019347219109e-06	0.57886319726079	2.97575640089134e-32	0.359311119549808	5.95073194113743e-12	-0.154690639582286	0.00397448810582829	-0.202797219019926	0.000149076504053167	-0.118574663248972	0.0276506134184349	-0.327632653236349	4.47798564523683e-10	-0.00467801431592362	0.931009030615513
FKBP9	blue	-0.0778972517292427	0.14878937426577	0.0165490136087716	0.759384088559243	0.132058454819602	0.0140988594736593	0.0447037254041052	0.407820456488461	-0.108324840415483	0.0443611094932344	0.18956354373842	0.000399580229819047	-0.087978578786628	0.102813615476948	-0.0522042359437136	0.333648561559878	-0.0292786841823947	0.587839209969118
FAM64A	blue	0.468805135183364	2.97865120601603e-20	0.199876359167115	0.000186346880619224	0.660775289645472	1.18639978436257e-44	0.0729725817187188	0.176282585467336	-0.0182575808913792	0.735425784549777	-0.0666114136071736	0.217153385936457	-0.133506891260314	0.0130683624107208	-0.369610256559879	1.31208651036275e-12	-0.0321331993651044	0.551953626819989
DDX10	blue	0.442981139935495	5.15785480998226e-18	0.30587864830263	6.61438730353302e-09	0.564122827569711	2.23020755859551e-30	0.30203233915561	1.04127018381204e-08	-0.144235154598416	0.00728840249872814	-0.166772059221404	0.00188226356934211	-0.156784587951605	0.0035042174797509	-0.31890690009453	1.35351100077446e-09	-0.0436381673770459	0.419098472931287
HBB	blue	-0.0809703128928955	0.133364858562149	0.0667876857466356	0.215936370854035	-0.104731762045826	0.0519443941505913	-0.0728562658879525	0.17697471328301	0.0503195181186061	0.351418203923618	0.068523504538576	0.204212458801185	0.0182370800910865	0.735711795166032	0.0515708846448577	0.339554480511787	-0.00130528027081207	0.980727755208571
PRKCG	blue	-0.00469667110084573	0.930734569729461	-0.126432306972171	0.0188093567561269	0.0492934056347464	0.361339047818937	0.259508385015479	1.0257649338678e-06	0.160652116351203	0.00276600872790051	0.0144297062249893	0.789422122813321	-0.0614882065449706	0.254692363671297	-0.0214166571947403	0.691811056628996	-0.0289038324735686	0.592630325845954
APMAP	blue	0.262095789551999	7.92853360927027e-07	0.191725439825058	0.000341629019934937	0.454652393065865	5.30017234493066e-19	0.169718463231402	0.00155657713796605	-0.0691333677984995	0.200204870360087	-0.0229399433010598	0.671128270237744	-0.160769684910602	0.0027459667741028	-0.301764453056398	1.07444117277436e-08	-0.0672791731958769	0.212568896479168
C6orf15	blue	0.0912540440657923	0.0905792950135743	-0.0358902724923361	0.506417089346384	0.139436021701773	0.0095090356668427	-0.0336250507681729	0.533634853777798	-0.0969532134868895	0.0720931281052516	-0.0376915108725235	0.485304816815947	0.00213400944921061	0.968496810412573	-0.0533351632417079	0.323267964993123	-0.0176731967782889	0.743592814067208
CTCFL	blue	0.0669931571526552	0.214523940127009	0.0899641002187936	0.0952504353549311	0.183618494215366	0.000609458249874487	0.105276303847517	0.0507300565052458	-0.0432905304728163	0.422817057215762	-0.0111506413142226	0.836502903310669	0.0281030323428933	0.602924892324448	-0.0500638964046625	0.353873436398932	-0.0180220409473351	0.738714038854853
HGH1	blue	0.43611856360218	1.88803655043282e-17	0.244822156993397	4.20319095238849e-06	0.412412354953207	1.33987280690599e-15	0.0522780842529091	0.33296425648535	-0.145861303955298	0.00664861504168799	-0.156897678221763	0.00348031622335031	-0.129066834546026	0.0164556186276465	-0.352994866970845	1.46466103977044e-11	-0.0193168604619727	0.720698089310128
RDH8	blue	-0.0126418005108511	0.815009676574878	0.00779304992851751	0.885321744448397	-0.0166628960859768	0.757779714959266	0.0503887343956363	0.350755238510906	-0.0373275704067532	0.489531943483832	0.00239436051404741	0.964655760814811	-0.00842347845322577	0.876116491598946	-0.0373172906698017	0.489651627345407	-0.011441963885259	0.83229375034117
NUP210	blue	0.153450053055971	0.00427932088909037	-0.114828268634032	0.032993927992267	0.38589078960093	1.0745808087673e-13	0.158172540418483	0.00322091475378596	0.178711747005987	0.000855274359168985	0.000769450958749098	0.988638467561584	-0.0334713707887598	0.535507699557822	-0.0651548923429078	0.227397762926165	-0.0108883903147383	0.840296011650957
WDHD1	blue	0.596615412749755	1.21828156590586e-34	0.301590715412738	1.09649837796696e-08	0.742472303478849	1.19820954592787e-61	0.185359037661189	0.000539312772788258	0.154519849713652	0.00401525459774456	-0.152104372400095	0.00463370746434933	-0.0957056764024273	0.075851730950054	-0.421963786322452	2.5046458206252e-16	-0.0359464731719566	0.505751172546685
TTI1	blue	0.35063007859655	2.04159523189889e-11	0.164222357901277	0.00221317909534758	0.645998879334826	3.9261317056496e-42	0.349816144190073	2.28736396322374e-11	-0.0677722431165759	0.209228691019067	-0.0858814276509674	0.111310441826812	-0.111737062174801	0.0380429479623097	-0.273773391579033	2.39561547333823e-07	-0.0478046459049927	0.376040376898556
PXYLP1	blue	0.0839547942603659	0.119593831877666	0.0793936215299444	0.141117296830831	0.347578047258244	3.12138509855867e-11	0.118611193335001	0.0276024066951835	-0.0922194127674965	0.0872049922800532	0.0850312542342162	0.114908347024856	-0.118825514047776	0.027321030950592	-0.0209835872559771	0.697734032937903	-0.0192998346088861	0.720934011398802
PCDHGA1	blue	0.0866106497550957	0.108295453980675	-0.0170713020474236	0.752034684086003	0.156059302780629	0.00366107190629139	0.157164474260217	0.00342451398033785	-0.0380456388779844	0.481210622940821	-0.0381196088504315	0.480357800884794	-0.0409948889208144	0.447851410466237	-0.0854795718773609	0.112999893095973	-0.023072177087707	0.669344204170552
RNF219	blue	0.351877909236064	1.71400507631443e-11	0.183347588451422	0.000621107279184536	0.534349026845165	7.26822655573968e-27	0.411677792539418	1.52096947358324e-15	-0.0726824392790149	0.178012808326074	-0.183977573487953	0.000594329601179136	-0.15248748307376	0.00453021328452134	-0.2196108311194	3.87807978869811e-05	-0.0289023882253813	0.592648819736256
TCF3	blue	0.370761185015505	1.10438245556113e-12	0.113305718364321	0.0354045040555588	0.458960329190022	2.23797261901781e-19	0.121399067435572	0.0241301484228565	-0.0506697648585414	0.348071597364041	-0.0779172865646318	0.148684600102079	-0.149959258436415	0.0052535730331341	-0.303637361397537	8.6233254740552e-09	0.00923309732935515	0.864319374179529
RFC4	blue	0.633886393719241	3.61227312235035e-40	0.315751866746128	2.00169509763831e-09	0.695302294730939	3.88972700139271e-51	0.231337965717061	1.42265098784823e-05	0.119546461616182	0.0263925316598423	-0.258637322968784	1.11798653646208e-06	-0.178719898241621	0.000854799152971085	-0.468771810065004	2.99938617215526e-20	0.0120002811563364	0.824240408096725
GPR137C	blue	0.0332188428682351	0.538592315682619	-0.0764022684391051	0.156766914666357	0.313186837520947	2.74220183979424e-09	0.448079603882898	1.92956458106738e-18	-0.0535233772053402	0.321560945320395	0.089842698161889	0.095699769505069	-0.0380458410018597	0.481208291476252	-0.0279399692739778	0.605030905242988	-0.0444163279795821	0.410844439056123
PPIL1	blue	0.449542953115041	1.45067444785211e-18	0.26486987652909	5.99708717339732e-07	0.507306303363536	5.80313493145226e-24	0.0235896405856682	0.662380637072084	-0.0106249193343668	0.844110486735209	-0.145095383403848	0.00694341355629243	-0.100311132889029	0.0627256250330543	-0.363468847750705	3.25331206671749e-12	-0.031461138774255	0.560305293182144
SEC14L4	blue	-0.0534319298823822	0.322389599984979	-0.00151052218685933	0.97769812511558	-5.50245673138843e-05	0.999187492942063	0.00795028129870088	0.883024425512692	-0.0226376112759468	0.675214186517612	0.0479781180986903	0.374308680239124	-0.0239808682806919	0.657135024524805	-0.02322265452972	0.667316257512793	-0.0405697584730539	0.45257785548908
COA7	blue	0.585837472068879	3.57254873807016e-33	0.416898207621949	6.13611950324993e-16	0.695577856163224	3.42345654349839e-51	0.213587450439849	6.35958932531897e-05	-0.0233423418135492	0.665704986787966	-0.185433275336951	0.000536494421282196	-0.18356332649795	0.000611813936286319	-0.393844838298971	3.00567976714847e-14	-0.0687125178757641	0.20296423177579
MCM8	blue	0.450238723356579	1.26606321996417e-18	0.190818400637789	0.000364917898934283	0.710507592874748	2.70954315043757e-54	0.506146627276569	7.62805344719355e-24	-0.0493524825382737	0.360763170104516	-0.175947223429111	0.0010312740298097	-0.141629989504737	0.00842848192088306	-0.308173726411003	5.02954137637676e-09	-0.055232152942718	0.306331708597029
RBBP8	blue	0.335290595294377	1.6471467473228e-10	0.179014059204286	0.000837812225432245	0.354786749129958	1.13669725063487e-11	0.106982097143019	0.0470783780101889	0.124875213555006	0.0203341230070996	-0.143134894146045	0.0077519331613149	-0.0552650462492304	0.306043298687898	-0.271984167606456	2.88839195816603e-07	-0.0544464788431477	0.313273821408265
RMI1	blue	0.521333444116763	1.95304187621581e-25	0.268414920656977	4.17811314870394e-07	0.546530997017404	2.92666998339039e-28	0.18793297581306	0.00044920166305682	0.101847881502657	0.0587858306177706	-0.205702677384001	0.000119026648327074	-0.135167055608657	0.0119693050348913	-0.397327425505927	1.70198813460413e-14	0.000488828244428214	0.992781931914041
HOXC11	blue	0.283238826375698	8.7072472508531e-08	0.162825935353586	0.00241613523641095	0.321785746210903	9.433382167867e-10	0.235028852661646	1.0262244889939e-05	-0.165061145311938	0.00209887462825932	-0.166226839776947	0.00194896366241913	-0.0927980835669743	0.085231239233547	-0.255079601020557	1.58398324175741e-06	-0.00757340405532402	0.888532609512458
RIBC2	blue	0.225358869416053	2.38793254888865e-05	0.14790779315214	0.0059151297182175	0.431939360808246	4.101966168998e-17	0.183792940841087	0.000602064487278349	-0.0667299395199249	0.21633452160472	-0.0191030694244093	0.723662440685877	-0.00447325459347469	0.934021790747096	-0.178061378897558	0.00089398571261276	-0.0114453054442659	0.832245497588163
XRCC3	blue	0.387319330443104	8.56969542653854e-14	0.113445937188146	0.0351764181492949	0.48364916960559	1.25535633321323e-21	0.347759064106602	3.04415879477612e-11	-0.0218989524164891	0.685236877058333	-0.132257168778021	0.0139533847652617	-0.0688663597909981	0.201952365133226	-0.277449079586597	1.6243889289033e-07	-0.00685358420081378	0.899067697125384
KCNE2	blue	-0.0316966102330958	0.557372171811084	0.0433097049757852	0.42261145241162	-0.145914624143347	0.00662851574721	-0.082974741382149	0.1239880649801	0.0280406254004819	0.6037305104378	-0.0387101302670713	0.473579000848675	0.00220534913616873	0.967444235123403	0.00726792520262401	0.893001230810697	0.313621528579664	2.60030565344319e-09
AURKA	blue	0.454355763120358	5.62183100770462e-19	0.255726443385061	1.48732509700551e-06	0.502501673378175	1.78944639436226e-23	0.105062611912159	0.0512037406014334	-0.0546316054269584	0.311628854388609	-0.178763437641466	0.000852264990008947	-0.110548505044635	0.0401512777264043	-0.33805858631155	1.13961684499774e-10	-0.0243961609459126	0.651585095182665
SRSF10	blue	0.479248013271743	3.26232751115676e-21	0.258905610403602	1.08876757710711e-06	0.652480971680892	3.20596634178171e-43	0.552794218354241	5.32909197847576e-29	0.0193241076231966	0.720597675621845	-0.234360252857595	1.08920787307671e-05	-0.165359630736277	0.00205951740288926	-0.377852222175099	3.76179914458958e-13	-0.0479851767403616	0.374238321047115
AHSG	blue	0.0105782429018033	0.844786640280302	0.00764430351000948	0.887495973281797	0.211857374789907	7.3118401349917e-05	0.121854549377714	0.0236002680144933	-0.038398727049761	0.477147162047683	0.0192909307402506	0.721057400142323	0.000740576515080476	0.989064793729672	0.00336848266197814	0.950292158464134	-0.00970359184168252	0.857477340272633
SMC1B	blue	0.125932570825894	0.0192874927293017	0.0943404714572328	0.08014566257944	0.214875151930035	5.72806033729333e-05	0.189064057262588	0.000414210689622948	0.0024626395604825	0.963648547875638	-0.038117917130713	0.480377296061853	-0.0094057665647027	0.861807175665336	-0.106599522730975	0.0478776270891421	-0.0391161400638423	0.468948830585694
NAA40	blue	0.422268878162703	2.37191181480654e-16	0.178310617947232	0.000878963245371323	0.631395940484144	8.92871146737963e-40	0.481351855992429	2.07019204349622e-21	-0.0695340832826245	0.197602963019043	-0.205873212005075	0.000117452848167233	-0.0305758034683458	0.571399509132495	-0.386340730112221	1.00077816155415e-13	-0.0444436196451002	0.41055670895756
TMPRSS5	blue	0.0622785334840084	0.248625467240499	0.00613106592899999	0.909660113967652	0.179998153670216	0.000783223667319742	0.226614247110987	2.14434519412602e-05	-0.146773670090256	0.00631210690904075	-0.0598957915168105	0.267225880789438	-0.0281540298000847	0.602266918383783	-0.055972412248321	0.299884456547524	-0.0187175335614708	0.729018564114981
DLGAP5	blue	0.665730159637	1.57389901483236e-45	0.366634661257002	2.04213975538923e-12	0.756818770766281	2.58064486585019e-65	0.167487270574005	0.00179793264492281	0.0749757417664934	0.16467623602022	-0.211695433224817	7.40753625765828e-05	-0.135021069298654	0.0120625677312435	-0.493820630897219	1.30913265554697e-22	0.000149672066085217	0.99778990581655
PTK7	blue	0.0490709931146001	0.363512253448476	0.0304488491663294	0.572998874619403	0.31706247728835	1.70234060021087e-09	0.14079959071796	0.00882388495245977	-0.13982754185806	0.00930763093997084	0.150571471169606	0.00506946972472644	-0.00187193063838653	0.972364084892555	-0.125914435207031	0.0193050415451171	-0.0322498423549382	0.550510333165052
GABRR1	blue	0.0664135634346317	0.218525221734446	0.141412651387547	0.00853041543942462	0.176510991713323	0.000992880116279482	0.298555842855672	1.56039440579013e-08	-0.0962286236855299	0.0742572463619131	-0.0790349046440056	0.142928305840638	0.0356196404152552	0.509630201092746	-0.0987885430832401	0.0668409797917345	-0.0221664414959307	0.681600892059056
CLDN6	blue	-0.0188945394975834	0.726557825101869	-0.0249499833460089	0.644213714264736	0.101370034051475	0.0599883666333063	-0.00885717284679196	0.8697934645473	-0.0368493186248083	0.495116651426465	0.0431592567249466	0.424226248178053	0.0519492897412084	0.336017921631393	-0.0395719765840998	0.463780282754449	-0.01166872092206	0.829020771726214
LMLN	blue	0.115594692412737	0.0318343719034455	0.0947754045995184	0.0787568401798047	0.282284898850551	9.65886966092849e-08	0.276434223104152	1.80935071076095e-07	-0.0554358714256324	0.304548379244193	0.0158932754300002	0.768641985861048	0.00485201863362864	0.928449565992858	-0.173397181467392	0.0012226235909406	0.0125428838957588	0.816431341959742
SHISA3	blue	-0.195305094182189	0.000262574582937386	-0.0759981474046948	0.158977854367818	-0.183856181815803	0.000599404666767571	-0.0524051973889037	0.331788494619512	-0.00092735081005862	0.986307163877399	0.120448735039226	0.0252688568041149	-0.0161727516510513	0.764692158045011	0.169576770547406	0.00157097337351034	-0.00650875199252065	0.904120964615849
MAGEA4	blue	0.137714468827726	0.0104412806675508	0.0939115352446831	0.0815346739537971	0.241524363584187	5.70110509664001e-06	0.175135672577621	0.00108894831507097	-0.0793936600969032	0.141117103071225	-0.063587346993674	0.238801165104614	0.0166971039316408	0.757297998107201	-0.0924642382415863	0.0863654955324861	-0.025611729385633	0.635451386263593
POLE	blue	0.522261614301611	1.55173307728628e-25	0.164440973472714	0.00218285269492352	0.727385274310647	4.78691301830036e-58	0.386688805302609	9.47109157749453e-14	0.0852507958575473	0.113970644378909	-0.174352445881341	0.00114741219910733	-0.109524114727209	0.0420467694491721	-0.353196076337973	1.42367046590115e-11	-0.0378306073936549	0.483694439282503
LTF	blue	-0.079641308295354	0.139877116595801	-0.0591002038732255	0.27364338786372	-0.143289682416874	0.00768517123898945	-0.0616884454194689	0.253145632208208	0.0293190519638633	0.587324320178362	-0.0578543468062255	0.283902156044342	0.0103803604671664	0.847654418723192	0.0905871257246327	0.0929708978627901	0.114956680200356	0.0327971744605548
GPC2	blue	0.0967232983925651	0.0727741699209019	-0.0372681047740293	0.490224500766357	0.365303111948887	2.48553099628451e-12	0.388986577791546	6.57150737378958e-14	-0.10473592058786	0.0519350295973809	0.00119190560891858	0.982401429972949	-0.00851667437672792	0.874757067561547	-0.0672762530951454	0.212588791683786	-0.0291595522519872	0.58935994441179
KIAA1524	blue	0.503158966852185	1.53557014109026e-23	0.299867990285	1.34030284158417e-08	0.728471738608187	2.68422013943271e-58	0.272600792299821	2.70847189522119e-07	0.164262407208682	0.00220759484559999	-0.095242638475573	0.0772866628207501	-0.144377585172947	0.00723024450970779	-0.405481043432122	4.37755883866949e-15	-0.00629840543390018	0.907205354668755
PDILT	blue	-0.0314128393874656	0.560907847648832	-0.0216538143300475	0.68857543364042	-0.0247907070886249	0.646330157413157	0.055611132760406	0.303019662647319	0.0368154944484959	0.49551290685356	0.00391877504957027	0.9421848039117	-0.000598072796355168	0.991168879698948	0.00765987634003661	0.887268305172993	0.780651037400609	5.24488924352669e-72
NUDCD1	blue	0.449407801512371	1.48948840219119e-18	0.271555974025542	3.02003327027221e-07	0.609513709242265	1.8006095685394e-36	0.173051049944467	0.001250976411332	0.107270972815518	0.0464823088614268	-0.0712242608472772	0.186899334522819	-0.155645726074606	0.0037533339634851	-0.371219337361123	1.03096457971842e-12	-0.0292471163802955	0.588242001053357
KIF20B	blue	0.599000549864167	5.66921325944417e-35	0.238649015905199	7.41062162116892e-06	0.721516922967482	1.03839193458356e-56	0.359630635909161	5.68266217120247e-12	0.101965690557058	0.0584924381673527	-0.236900759995139	8.67786635714141e-06	-0.170835262248523	0.0014472726127189	-0.453841222420846	6.22592364191944e-19	-0.0142001819197993	0.79269495567074
ZNF695	blue	0.466983926695776	4.34693061036594e-20	0.332178491607735	2.48141855972592e-10	0.646613359707903	3.10426801642962e-42	0.345660736714818	4.06593160328808e-11	-0.124197001451521	0.0210311247173281	-0.150314023391066	0.00514616948888004	-0.121763360761379	0.0237055392016584	-0.345680984118936	4.05463426222705e-11	0.00722433025928022	0.893639227808136
CNTNAP2	blue	0.212489174996002	6.94950783764091e-05	0.130368692315678	0.015390707710946	0.320109253298516	1.16460411799347e-09	0.178623626573809	0.000860427257967199	-0.147402188429295	0.00608925303476368	-0.0692032294059394	0.19974946472203	-0.0766724909532552	0.15530153311989	-0.162620327344011	0.00244741075156874	-0.0320196498269595	0.553360418293478
RTKN2	blue	0.266587484475014	5.03702442317524e-07	0.0257021820076793	0.634257585365922	0.442434800615544	5.72535416736438e-18	0.2701467367508	3.49525110032658e-07	-0.00760042895304565	0.888137450165612	-0.0919110433623017	0.0882716949457123	0.107640797269997	0.0457284531364337	-0.256557516316218	1.37140181783809e-06	-0.023303629594167	0.666225976133022
STX1A	blue	0.0408585463789898	0.449364167330323	-0.112529512466506	0.0366899651277833	0.166717209227733	0.00188887800216032	0.190366315091819	0.000377069634281948	-0.193847830100724	0.000292435422271181	-0.0345577787345329	0.522339163109398	-0.0203780395602636	0.706046702717706	-0.0644286025357328	0.232632316308576	-0.0176947705475873	0.743290793373357
GGH	blue	0.244644848463862	4.27311308167855e-06	0.0508487804707191	0.346368920041684	0.44349460907433	4.67507759876433e-18	0.196610297081074	0.00023827018038708	-0.11544556210616	0.0320572317115809	-0.0911673326679366	0.0908874310408771	-0.0283048513318451	0.600322892769817	-0.176105274158043	0.0010203746820577	-0.0288060463133503	0.593883091930121
UTP6	blue	0.337341687479305	1.25413439123844e-10	0.190826040197534	0.000364715721049629	0.475915681800132	6.66198170432343e-21	0.294610465640249	2.45355815788763e-08	0.0324328569941868	0.548249517725534	-0.123212700413459	0.0220795283566123	-0.106233075890773	0.0486537981992313	-0.261982627130757	8.01880933153308e-07	-0.0138501986183188	0.797692426164329
PAK1IP1	blue	0.551910304792529	6.7919538657599e-29	0.359673732569689	5.64741896193681e-12	0.584903028214643	4.76011134555436e-33	0.188067005405809	0.000444916385288904	-0.0235803798068316	0.66250500765577	-0.203472725776932	0.000141514449182713	-0.118712793529241	0.0274687098952681	-0.397350770480946	1.69547376418637e-14	-0.0340371729305802	0.528628781989119
PMEPA1	blue	-0.127646084418839	0.0176907984543405	-0.109880019006672	0.0413798454300967	-0.0188124540509181	0.727698630661643	-0.00159614368948322	0.976434335692536	-0.0876837822347546	0.103976015411108	0.143219743738551	0.00771527277834233	-0.0335995472062444	0.533945428837352	-0.0471395173655042	0.382725578763973	-0.0238483736880638	0.658909656330297
LAMA1	blue	0.0327521335323271	0.544316397771301	0.00878007737123414	0.870916880789261	0.201594494182635	0.000163486213215247	0.0455639445767268	0.398848531958842	-0.00342358049003684	0.949480167777683	0.016121529965355	0.765415619796095	0.0117343395490837	0.828074190195804	0.00334003663661258	0.95071139493329	-0.00905246618441016	0.866948873851867
THNSL1	blue	0.394447895045058	2.72509457715658e-14	0.166670704017601	0.00189450277004364	0.441995918340343	6.22529742434919e-18	0.199932633864825	0.000185552963697068	-0.0481771488197807	0.372327903843863	-0.225727500245917	2.31381337279737e-05	-0.150861005063466	0.00498444118311697	-0.31353652638568	2.62748089382263e-09	-0.0786583885530097	0.1448482209242
ZNF711	blue	0.225374227241801	2.38480022256391e-05	0.0989960451963796	0.0662674301494996	0.321733595848931	9.49560285420602e-10	0.473561830007164	1.09798706145565e-20	-0.180355407106624	0.000764233589866168	-0.161874831131125	0.00256392795348831	-0.0951186309764549	0.0776746718511343	-0.173239084298341	0.00123549974865276	-0.0217961228952015	0.686636580614376
STC2	blue	0.0341756480528693	0.526952075991407	0.0491565895988087	0.362674923393884	0.243312065927152	4.83537273811103e-06	0.121970152757499	0.0234673923486882	-0.092348856181399	0.0867603227904799	0.206300072756224	0.000113598739799285	-0.0713486199080736	0.186128965460291	0.0184659821174207	0.73252041744434	-0.0188766719141241	0.726806093566239
OTUD6B	blue	0.356758913827647	8.58366026964634e-12	0.186924874024747	0.000482683572214153	0.481368006948214	2.0629516118601e-21	0.306450737466283	6.17920171233041e-09	-0.112011951917907	0.0375689087225977	-0.15049375920649	0.00509251282532383	-0.070319064527314	0.192577526962212	-0.23882763212519	7.29156481171987e-06	-0.0213672560626146	0.692485762580105
EN2	blue	0.188520732012495	0.000430689909487434	0.046273359154966	0.391539249251941	0.190748976559732	0.000366759967202334	0.0608839135791943	0.259399811157191	-0.0649736499979598	0.228696127043841	-0.0960262660304242	0.0748709768056439	-0.0223722552809847	0.678808258611761	-0.134704885672159	0.0122667616619221	-0.0366140581179257	0.497876251943296
CARD11	blue	-0.0740442031042189	0.170000264138289	-0.148404898728904	0.00574830251090898	0.0140584715290336	0.794717453469763	0.147629620937059	0.00601036746853837	0.0114922079694087	0.831568282623236	0.025849402304138	0.632316585606743	-0.0166329518236005	0.758201468674602	-0.0276851819702224	0.608328121800866	-0.00612353534172727	0.909770603048226
HBA2	blue	-0.0883674717157849	0.101295957203767	0.00671066540398632	0.90116158665019	-0.173591017734116	0.00120700510280424	-0.0838445806169805	0.120081846584153	-0.0167939135422804	0.755935228750449	0.0402455287403317	0.456201300620949	0.0772350821354531	0.152283924521367	0.0643514110085814	0.233193618708361	0.0172729934952789	0.749202513680095
FAM183A	blue	0.0131738044477584	0.807374033057813	-0.121413606381923	0.0241130773279543	0.109637465168833	0.0418333876818557	0.272131665180226	2.84433726112103e-07	-0.113572270580744	0.0349719894072166	-0.090625142692702	0.092833224267124	0.0845685837337006	0.116904276314314	-0.0605211528809368	0.26225436413587	-0.0156573115123172	0.771981522334304
MYB	blue	0.476237387858852	6.22036769787338e-21	0.269805980170871	3.62051799985952e-07	0.419695197791077	3.74830623063099e-16	0.109365384428187	0.0423471192031434	-0.0120880575646855	0.822975945098036	-0.222971864419234	2.92512256435308e-05	-0.151262426845948	0.00486867817407589	-0.315940606697299	1.95563450959787e-09	0.00291490319631141	0.956978550456044
JPH1	blue	0.294388623518193	2.51629008595888e-08	0.203349406922009	0.000142867553814474	0.329064039197547	3.72227933425728e-10	0.146337934593814	0.00647086721059306	-0.218622985047025	4.20975340647614e-05	-0.110657234505158	0.0399543926120245	-0.100737078925582	0.0616124395238125	-0.201702186176346	0.000162144632536333	0.0165258835056153	0.759710071154875
ATP4B	blue	-0.0446769359177151	0.408101774863498	-0.0211195691643733	0.695872250546201	-0.0917423642738719	0.0888596013002676	-0.0620198014826047	0.250600427321707	-0.0196411717943856	0.716209282421463	-0.0219881814635909	0.684023172492147	0.0574604375658886	0.287198982747016	0.0406647025555155	0.451519875388137	0.708477714716622	7.34708155012841e-54
POMK	blue	0.144293610286161	0.00726448319542161	0.146246768618368	0.00650453250133971	0.320296801802738	1.13754616992287e-09	0.0117436313887954	0.827940170816798	0.0348103273837074	0.519301887507248	0.0575028761609784	0.286842561095779	-0.0689919497678322	0.201129038837921	-0.127133727985687	0.0181556787986401	-0.0223737457625197	0.678788050604671
CEP83	blue	0.444607288257213	3.77618370779105e-18	0.14896076750656	0.00556676753700997	0.577386724250404	4.63098735954239e-32	0.557423105393456	1.478580201559e-29	-0.0309253040577308	0.567007471332561	-0.18722101778129	0.000472614920410008	-0.127923425460401	0.0174435157792702	-0.286089521118909	6.37176576888863e-08	-0.0523917072676528	0.331913147687415
KREMEN2	blue	0.106453231821921	0.0481862344005753	-0.00585159701487955	0.913761640845935	0.174592308311375	0.00112920788278925	0.0509774138149175	0.345148711839143	0.00852938099344495	0.874571747951773	0.0445503315939495	0.409432812719971	0.0776000959546216	0.150349976662597	-0.0863195532094293	0.109491191687682	-0.0138736044771172	0.797357949788726
BCAT1	blue	0.0380412169990504	0.481261630095348	-0.0210630607659406	0.696645708677345	0.141426940527981	0.00852368015495414	-0.0130971493909862	0.808473125173927	0.153906349771838	0.00416482922717387	0.095219476985093	0.0773590135235175	-0.0115535487797809	0.830682784451247	-0.028759081650881	0.594485197964648	-0.00824336989057826	0.878744715059769
CDKN1A	blue	-0.154812014381838	0.00394574453192623	-0.021443319429078	0.691447012910898	-0.196853134177412	0.000233986859235941	-0.363502804161401	3.23719068494347e-12	0.0849973717123754	0.115053602234734	0.241415360371747	5.75841104171303e-06	0.139504840823124	0.00947335605606736	-0.0769946445155846	0.153568093524365	0.0321576567480324	0.551650847710768
HHEX	blue	-0.0396776106398874	0.462587064706667	-0.0213399858375384	0.692858315323231	0.00617671426057837	0.908990397112498	-0.0340625521683105	0.528321278873392	0.0863912192642185	0.109195849032055	-0.00246775116274561	0.963573146783885	-0.0332350448082321	0.538394143764349	0.00308558704304446	0.95446205421018	-0.0302445649011456	0.575576870095728
GFY	blue	0.0569592187941105	0.291430993152968	0.0508626281361136	0.346237430694164	0.217785683677712	4.51168551433266e-05	0.125551864399656	0.0196588075688202	-0.0388092761508429	0.472446028286811	0.0589071803188304	0.27521606854119	0.0765607178039912	0.155906403814485	-0.018543119457179	0.731445993355718	-0.0234766422511118	0.663898816869449
TBL1XR1	blue	0.195064396902049	0.000267301989505607	0.222013748590737	3.17137866016204e-05	0.397302182169063	1.70905982660173e-14	0.367562419845991	1.77990074473631e-12	-0.0549457011765996	0.308850908917616	-0.058958192140878	0.274799848213596	-0.0725806199896214	0.17862296670693	-0.210301028730582	8.28173147384202e-05	-0.0323691151761731	0.549036414286736
SALL4	blue	0.101601562213265	0.0594031976174897	0.0487487466143558	0.366675350765844	0.42441966564122	1.61327455467913e-16	0.415951930150549	7.24208669861115e-16	-0.109958499725411	0.0412339879873023	0.0216031816910085	0.689265759814907	-0.0299067178398639	0.579852311443245	-0.087930073353817	0.103004164754852	-0.0321445824453538	0.551812695709968
NDUFAF6	blue	0.373575652717799	7.22507558773659e-13	0.1527807679811	0.00445239874914106	0.46071390348906	1.57005306600246e-19	0.378752004538537	3.27512037870942e-13	-0.0678731819487976	0.208549593996504	-0.214448377839413	5.93050219689878e-05	-0.136282433316802	0.0112775131153069	-0.27187806469091	2.92048778086653e-07	-0.0284000268159302	0.599097576928039
ARHGDIG	blue	0.0309345152616587	0.566891935919843	0.0972198054271122	0.0713099601385299	-0.0234119199075781	0.664769008131515	0.0254266202902736	0.637897410910939	-0.148207310564729	0.00581409996745683	-0.039463086310449	0.465012066635731	-0.0348460575665055	0.518872912679727	0.00384978333768867	0.943200936237913	-0.0159864541938348	0.767324423367434
ATP6V1C1	blue	0.21537799538526	5.49789830112965e-05	0.17855618484697	0.000864390302033461	0.408433503179191	2.65262042538219e-15	0.206982544420932	0.000107682539324774	0.0507988034743838	0.346843735721111	0.0450277159419271	0.404427327090217	-0.123483404507799	0.021786776475958	-0.229725949240682	1.63806769980972e-05	-0.0457422501829734	0.3970037506707
ZNF121	blue	0.32831846351843	4.09896107875124e-10	0.068569545898879	0.203907894749522	0.380610733692189	2.45666283315768e-13	0.430987495075205	4.88758899085691e-17	-0.0634012999721254	0.240180807487359	-0.19170006638371	0.000342261230812864	-0.0137485149873043	0.799145942738802	-0.233007781979968	1.22802272962478e-05	-0.0532039513392891	0.324461473102635
ATP4A	blue	-0.051769888918436	0.337691641991412	-0.0537018697083586	0.31994751874361	-0.0808341352163107	0.134021203384055	-0.029858549070496	0.580463091029239	-0.00640223659611128	0.905682662550689	0.0167853719325347	0.756055436935349	0.0357916430947862	0.507586849012228	0.0448573068725007	0.40620990801551	0.738601789567185	1.06228787362279e-60
PIK3AP1	blue	0.0903742017745328	0.0937449933207224	-0.0780724591717305	0.147875008212172	0.152501418655318	0.00452648831029655	0.0320085260042434	0.553498327926295	0.452279251846417	8.47820723671901e-19	0.0306958584855399	0.569889008589288	-0.105342781930983	0.0505834441016468	-0.0958662547456025	0.0753591897845104	-0.00663821730137414	0.902223279332233
NAT10	blue	0.451220860136095	1.04419030269027e-18	0.326485910607113	5.1891045236238e-10	0.529876917073234	2.28827267440888e-26	0.138544999425053	0.00998188084761265	0.0558285474048057	0.301130334649419	-0.134529074510386	0.012381615908061	-0.0917505353466134	0.08883105000463	-0.312274845166517	3.06471605701753e-09	-0.018603735874413	0.73060205215866
WFDC3	blue	-0.0471942843899398	0.382172391521808	-0.0611923571411734	0.256989589504817	0.00506096711619834	0.92537707648684	0.194065865627716	0.000287774712817199	0.0326282730883924	0.545840556985848	0.0836607081914511	0.120899468794011	-0.0124047981096993	0.818416966114554	-0.0431627141612688	0.424189098440083	-0.0137321806468121	0.799379498702415
NOLC1	blue	0.563085446317957	2.99757204150008e-30	0.305154563383376	7.20789779994181e-09	0.6136096896368	4.53381195136459e-37	0.024062600493288	0.656041262115116	0.124477250769718	0.0207406374757695	-0.150283495398461	0.00515533340188362	-0.137759758719535	0.0104157543635526	-0.401768180038637	8.16165317830426e-15	-0.0331916677944876	0.538924785809796
CCDC34	blue	0.342016521148261	6.68711929520836e-11	0.225737428554058	2.31184759321732e-05	0.333524946405849	2.0794441225231e-10	0.30569667774811	6.75892889591646e-09	-0.0141853652520532	0.79290635515959	-0.206056680066538	0.000115781517299797	-0.149224493684031	0.005482455308409	-0.272496827450082	2.73803230757844e-07	-0.0201015563995416	0.709853846237174
LIPF	blue	-0.0588586600715697	0.27561235672431	0.00493908012183648	0.927169235896558	-0.0824610390163464	0.12634091155511	-0.0433209358156221	0.422491053187091	0.00469115333872211	0.930815740948455	-0.00228202685795233	0.966312963272753	0.0823318522174846	0.126938022676631	-0.00520877405467317	0.923204311031031	0.647457551617826	2.24614121158629e-42
KDELC1	blue	-0.13465636541502	0.0122983647986793	0.0657256606320222	0.22334315897239	0.290819873696808	3.76583932880835e-08	0.0667760281704816	0.21601670557477	0.0844131600064582	0.117580812391803	0.403796634850408	5.81284174949642e-15	-0.100877937904535	0.0612479149649466	0.0817186087347577	0.129802353273943	-0.0388549007473307	0.47192516079787
MADCAM1	blue	-0.227756206242219	1.94338838400649e-05	-0.156341510246978	0.00359929984609939	-0.264958539543558	5.94350000588657e-07	-0.0618095781631102	0.252213119150328	0.0378884783789843	0.483025294472294	0.0393871084153281	0.465872612194775	0.0216490470794288	0.68864041940685	0.20499469491656	0.000125774483742085	0.0375130510404463	0.487375144964679
INTS8	blue	0.413744667064422	1.06379681398204e-15	0.246812508604258	3.489578239715e-06	0.513585215252162	1.29645725055799e-24	0.394630952906214	2.64511748687041e-14	-0.0998233313031572	0.0640207509611993	-0.186364624353097	0.000502278544419341	-0.130885163037931	0.0149852703584864	-0.330817558655632	2.96414480429718e-10	-0.00921131583270139	0.864636374995285
NRCAM	blue	0.0191865851599774	0.722503946739281	0.043378810339436	0.421870931775732	0.14939922875113	0.00542722705141088	0.106566470358283	0.0479472075699644	-0.0891970705969097	0.0981178259363467	0.0798555307504692	0.13881124272986	-0.0408887426186256	0.449028883457958	-0.0789529911224082	0.143344332096794	-0.00498817659102436	0.926447303621261
MORC4	blue	0.329192872573583	3.66069328112387e-10	0.124341834025453	0.0208805634834905	0.375052135556592	5.77368435468428e-13	0.0226891459756938	0.674517034044136	0.148909461996659	0.00558330441503962	-0.0715749229731455	0.184733081735434	-0.124225328556481	0.021001603302009	-0.264927350277824	5.96229792396943e-07	0.000957944824763993	0.98585547307337
TNFRSF10C	blue	-0.20054946487786	0.000177055833940821	-0.0741317790467016	0.169494336437882	-0.214075823184546	6.11272111263563e-05	-0.163641867390724	0.00229557982056621	0.131248770464217	0.0147054809795619	0.254251649219825	1.71650057270981e-06	-0.0456872435247899	0.397572311892407	0.0102912685076862	0.848946227491539	-0.0114503467466279	0.83217270140614
ERVMER34-1	blue	0.190756400857033	0.000366562561601376	0.0825060327168994	0.126133459345581	0.358560612405791	6.62985203776799e-12	0.112773326036651	0.036281991690994	-0.123306233751656	0.0219779941953285	-0.00697087591685385	0.89734978930377	0.00813018334052561	0.880397065919673	-0.122188861165556	0.0232177744762307	-0.0378122111292305	0.483907254606189
CCDC187	blue	0.123660010132504	0.0215976049575818	0.0904029181174635	0.0936402943667463	0.245668393244031	3.88424567328264e-06	0.131624094548825	0.0144214944224272	-0.0755451637133256	0.161483956586475	-0.0270555271747818	0.616510490195133	-0.00550087246129122	0.918912150294515	-0.0626109242691051	0.246104194550555	-0.0248929494821653	0.644971244321703
GINS2	blue	0.331979246250889	2.54698301769513e-10	0.14016121228545	0.00913898559975196	0.35669429886158	8.66327571797825e-12	-0.0868365682584225	0.107374558861866	-0.0102775379338727	0.849145353027205	-0.122419812498737	0.0229566782198342	-0.0799776259703012	0.138206544903919	-0.229353385424983	1.69208273107856e-05	-0.00851807865402134	0.874736586547632
CDCA4	blue	0.514767148131172	9.7435614370603e-25	0.221292813773733	3.36946923874748e-05	0.621204925229127	3.32892923721685e-38	-0.0610959169722193	0.257741517885649	0.076977825450568	0.153658229415617	-0.0679058389088769	0.208330225171481	-0.0518586676076962	0.336862715556667	-0.379246953445502	3.03424693969347e-13	0.00315259380048571	0.953474254789769
BRIP1	blue	0.537465443752771	3.23539667563133e-27	0.205589504756264	0.00012008198146341	0.660231798778614	1.47720606875708e-44	0.252242306671227	2.08365124179545e-06	0.197665356676891	0.000220177349840209	-0.195226523866148	0.000264109092476736	-0.106015546226629	0.0491195035446541	-0.399166767859584	1.2569942101068e-14	-0.0329310799089632	0.542118107281261
KNSTRN	blue	0.639939486300655	3.86732147572926e-41	0.370411640683972	1.16380777397153e-12	0.788076203123509	2.88848151777088e-74	0.182899627946697	0.000640823171052006	0.0323875370906865	0.548808937656276	-0.155086338508191	0.00388147125935545	-0.182521788708186	0.000657901759390045	-0.483388810118232	1.32883194379545e-21	-0.00601167532267537	0.911412021206502
MRM1	blue	0.289213408917265	4.50711414219268e-08	0.182702632536867	0.000649675592328113	0.265520655523056	5.61430316583127e-07	-0.0108670790007683	0.840604414685618	-0.122046074765725	0.0233804789629874	-0.0883940807934461	0.101192767850289	-0.0847317120328264	0.116197480835279	-0.221150547006283	3.40991763607551e-05	-0.0109333739162757	0.839645119336288
SLC9A4	blue	-0.0111525703544245	0.836475016239774	0.0235043161420561	0.66352687927209	-0.142751318726451	0.00791960848677371	0.0306401844864314	0.570589248362738	-0.0301290065863374	0.577037586923816	-0.116502981800077	0.0305053892667964	0.03642273736915	0.50012643451904	-0.0672538788848363	0.212741275890582	0.0627995656714793	0.24468126297468
B3GNT4	blue	0.25838875288526	1.14572740471791e-06	0.0691816160706161	0.199890274643859	0.284964821661589	7.21020955762225e-08	0.18639061643876	0.000501353364863066	-0.113258829448084	0.0354810553490196	-0.0705740849763039	0.190965191373531	0.0403660033689796	0.454853037760132	-0.18821989525203	0.000440074493105675	-0.0303822200839665	0.573839110579412
TTK	blue	0.623996984782222	1.25175491237948e-38	0.36267436401673	3.65368474966349e-12	0.808962071367503	3.85966957988453e-81	0.36503638209128	2.58502942987771e-12	-0.0463248510319543	0.391011884857238	-0.22985712041171	1.61944277035931e-05	-0.139670893462528	0.00938775427972591	-0.443492857762561	4.67664622711344e-18	-0.00923008819393783	0.864363166864227
MCM2	blue	0.608482686459485	2.53989301244705e-36	0.314709435313484	2.27567705732163e-09	0.74540205583531	2.23755772491822e-62	0.0358260954306508	0.507178078623761	0.149403990939803	0.00542572889853193	-0.148919369699222	0.005580107513686	-0.149228432867909	0.00548120471237901	-0.447300875129589	2.24463009736234e-18	-0.0122902119221074	0.820065555923327
AIFM3	blue	0.162070706441568	0.00253283420179908	0.113586055416945	0.0349497444475982	0.189969484580334	0.000388045441464489	0.160545942363084	0.00278422246363243	-0.114472971848052	0.0335435672652831	-0.0404877087780406	0.4534932729599	-0.0475835702722131	0.378254400608285	-0.137952810112414	0.0103075656765766	-0.0288245466937314	0.593645985833043
MYBPH	blue	0.0717753893049207	0.183503019973106	-0.100788615227905	0.0614788634451888	0.04009817378168	0.457853426071372	-0.0359399052273002	0.505828971844483	0.0101695930978086	0.850711139252311	-0.0122010229010624	0.821349296706665	-0.0151028905414231	0.779844566772015	-0.00553681192866664	0.91838420749209	-0.00763730480692841	0.887598294336342
GSG2	blue	0.590558028643877	8.26277797226171e-34	0.269938434389657	3.57132179656645e-07	0.729750459997597	1.35380990917057e-58	0.148695663664764	0.00565269238778213	0.181181312718874	0.000721949759353577	-0.141562670881347	0.00845993839790808	-0.145274164276698	0.00687357499907019	-0.402478869821208	7.24858139722616e-15	0.0151020503209535	0.779856500410659
AKR1E2	blue	0.0615775999244322	0.254001043830001	0.0347688552465201	0.519800028423846	0.164172841034958	0.00222010126651796	0.251017768322537	2.34303980722144e-06	-0.115882746020092	0.031407648343677	-0.0331055748334705	0.539978755410496	0.000553666958438909	0.991824550859828	-0.0792177202468171	0.142003141105012	-0.0314421488403744	0.560542163063933
SNAPC4	blue	0.360790925095338	4.80472508244247e-12	0.0723793218097931	0.179833814757482	0.529473854615175	2.53533805532089e-26	0.357666350240166	7.53818001871702e-12	-0.0865207732355042	0.108663536842725	-0.0855530670781789	0.11268941598186	-0.0959613482043349	0.075068737666736	-0.255490805791333	1.52186389160066e-06	-0.0117064058694669	0.828477117197536
TTF2	blue	0.49928204904446	3.76824028734827e-23	0.314570381701083	2.31486717152653e-09	0.60991896793292	1.57234286131643e-36	0.232624102961869	1.27036587950559e-05	0.120825826155947	0.0248115931137332	-0.178060866610188	0.000894016832418052	-0.135574665720772	0.0117122661150788	-0.370653769451983	1.12232115349947e-12	-0.0122289105109251	0.820947845468434
HSPH1	blue	0.335755717488456	1.54868150885333e-10	0.227482782541694	1.98981066208726e-05	0.444847359661497	3.60578512460367e-18	0.14314271873158	0.00774854595314108	0.0118745703005264	0.826052126241003	-0.0875151187101855	0.104645726206378	-0.0888151156652164	0.0995710750607308	-0.310671876676898	3.72282083069265e-09	0.0331194850685679	0.539808393613197
SLC4A8	blue	0.0897981909953251	0.0958649223807815	-0.0556019867237112	0.303099313092707	0.185827630162006	0.000521750865681308	0.160682086042977	0.00276088718977042	-0.0188870972235334	0.726661231357381	-0.0727739917623201	0.177465494480187	-0.0317325193439624	0.556925529301114	-0.0197273204934202	0.715018526730104	-0.0152648704775548	0.777544936135943
LIN28B	blue	0.122669685776923	0.0226770537724009	0.0839890036155134	0.119442671365647	0.306565981204423	6.09495563842572e-09	0.243037869751181	4.95948722264527e-06	-0.0752225021247736	0.163287092923174	-0.0445332972511872	0.40961209706032	0.00642456581783576	0.905355247670901	-0.0340200663577272	0.528836101974471	-0.0145519089688586	0.787681113367516
MCM3	blue	0.600497984640569	3.495584388404e-35	0.286863626014535	5.85019447019186e-08	0.67509123167285	3.11032503797552e-47	0.147540695300042	0.00604110176102769	0.0802618594371731	0.136806659823861	-0.240223676261655	6.4217934300019e-06	-0.168054804856095	0.00173349045155426	-0.420992029737559	2.97788466338926e-16	-0.0320311182672633	0.553218253754477
AADAC	blue	-0.0359120689108827	0.506158771059517	0.0794884513925893	0.140641488475744	-0.118233540990948	0.0281042735590561	0.0380420316365834	0.481252232887329	0.0337150119906083	0.532540058023534	-0.0389949158505107	0.470328664889764	-0.0385653040718358	0.47523664745713	-0.0621093064824528	0.249915985377158	-0.0155589878817214	0.773374317571924
FANCM	blue	0.456100263320995	3.97224085955657e-19	0.204214326296938	0.000133627416058409	0.639942884920405	3.86241842431553e-41	0.425410340529177	1.34959516846073e-16	0.112702231664965	0.03640055443965	-0.1637435738203	0.0022809434054252	-0.0716109698173183	0.184511451416362	-0.279843163972035	1.25736032715662e-07	-0.0365678897343161	0.49841876107378
ESF1	blue	0.296958063442097	1.87583566084407e-08	0.0986277090655195	0.0672883297625202	0.389571463122764	5.98496494400637e-14	0.516711593061766	6.07571386125397e-25	-0.229048019521611	1.73761116168385e-05	-0.225807882652041	2.2979432488038e-05	-0.134669750215075	0.0122896395912992	-0.213878801720541	6.21120646128644e-05	-0.0649242241378291	0.229051108798196
PTTG1	blue	0.568245967588918	6.81418571883035e-31	0.281295467101912	1.07515248687638e-07	0.48789948133524	4.92602062981372e-22	-0.0151394085571794	0.779325951888192	0.0250038894827463	0.643498065040601	-0.186384975208007	0.000501554028067869	-0.101853243555326	0.0587724505504974	-0.430270579381071	5.57512583070136e-17	-0.00807268882152905	0.881236597207425
LRRC8D	blue	0.449905623979383	1.35136705317964e-18	0.274267986384207	2.27435004126528e-07	0.56216384354032	3.89477495768513e-30	0.228361026300082	1.84432301049811e-05	0.174716454769055	0.00111989056612492	-0.201841322201518	0.000160426602942672	-0.190784073347262	0.000365827645205988	-0.321312940226612	1.00122688326852e-09	-0.0564375640823509	0.295879664372503
TPX2	blue	0.593753557579189	3.02503027110034e-34	0.306159609918546	6.39707677083855e-09	0.826974461565301	8.68810506642356e-88	0.293193308319502	2.88189007176557e-08	-0.0658952754926758	0.222148240427435	-0.172634497530188	0.00128589860885191	-0.166695192517503	0.00189153899931366	-0.451975149594441	9.00185846482479e-19	-0.0322230405088497	0.550841804741749
OR2B6	blue	0.131641698127616	0.0144082938265879	0.081317496941351	0.131702718602607	0.192316822988973	0.000327198530977182	0.173247459079221	0.00123481455285621	0.0213698059799742	0.692450930616043	-0.0837290454779049	0.120595089665155	0.0102100155413551	0.850124725351061	-0.0987070731482155	0.0670672777773161	-0.0181203373479524	0.737341189911386
FRAS1	blue	0.00360705520067561	0.946776635591458	0.0142781343624363	0.791583005279603	0.308474901641403	4.85111176642595e-09	0.22160692378982	3.28176450482103e-05	-0.0625517628034025	0.246551639731697	0.0373850952372072	0.488862488783085	0.00683677268177413	0.899313965057622	-0.0463906468271879	0.39033864937094	-0.0378070458618693	0.483967017570323
ICAM5	blue	0.116275853418478	0.0308331876484485	0.00381911772976568	0.94365261890868	0.190659994428627	0.000369133637809305	0.20517154493872	0.000124056058349666	0.00247667817188303	0.963441465517922	0.0306711517072481	0.570199707748817	0.0712400453862377	0.186801424070808	-0.138612001046641	0.00994561298520668	-0.0249165032450658	0.644658356119767
ATP11A	blue	0.202075912285468	0.000157568484773936	0.135531304892724	0.0117393757753958	0.413313013551474	1.14649650644273e-15	0.239224972606648	7.03321515931609e-06	-0.0288544432213895	0.593262914707217	-0.0448027262350868	0.40678184016845	-0.0903922995638675	0.0936789984187327	-0.239045044445733	7.14910514712645e-06	-0.0320796764961629	0.55261651609548
ROS1	blue	-0.0782959246689424	0.14671500575435	0.012989118836308	0.810022722606382	0.0332312325489081	0.538440769641002	0.18013028400445	0.000776149932014746	-0.0584334864899549	0.279101533113231	0.0442062708682154	0.413063012994043	-0.00496428028705127	0.926798676040461	-0.0473330731159634	0.380772710864077	0.00401334924843593	0.940792036965952
MYH7B	blue	0.0424027183630277	0.432400610260257	-0.0197152317507058	0.71518557693996	0.24137925816102	5.7775116625784e-06	0.190133693836633	0.000383468064583257	-0.0721291530929646	0.181347079321499	0.0181296363329363	0.737211359479946	-0.0107448334118388	0.842373940036645	-0.0124656107811414	0.817542357971221	-0.0154971364314387	0.774250841906272
PPAT	blue	0.627885700529767	3.15266974231666e-39	0.376211673597459	4.83751279682165e-13	0.714097890538253	4.54363350618239e-55	0.106868399166191	0.0473147328335259	0.0682197914025693	0.206229783135004	-0.184316413721334	0.000580373527532777	-0.145829021608576	0.00666081052062133	-0.446520011580113	2.611207681988e-18	-0.0484537997369347	0.369585408937959
FAM111B	blue	0.518780143369082	3.66381164193141e-25	0.252462600330677	2.04000131176186e-06	0.612139227701783	7.45583876637953e-37	0.170583497666626	0.00147127981443755	0.0421537796356507	0.435110107765108	-0.161710939403046	0.00259021116552682	-0.129832306756543	0.0158219235308337	-0.356580429098208	8.80533735386772e-12	-0.00236718542700238	0.965056647667367
SHCBP1	blue	0.567403162489439	8.69478058761985e-31	0.330706925241573	3.00717316101464e-10	0.607181025293253	3.91424146739806e-36	0.118257569248333	0.0280721104679715	0.111443492018329	0.0385547835305984	-0.120680727394742	0.0249866894593936	-0.147193969578177	0.00616228710221974	-0.49544151692878	9.06731722677369e-23	0.0194866950551093	0.718346194912065
TOPBP1	blue	0.471495399991817	1.69714224313055e-20	0.261778945434154	8.18378658798821e-07	0.685751430654913	2.97760503249839e-49	0.393679716483481	3.08731651167462e-14	0.111941060871699	0.0376906768275278	-0.15499651172034	0.00390241236316729	-0.104991372652994	0.0513624715182725	-0.383833901774233	1.48559892683991e-13	-0.0265296571927613	0.623380768215923
CDK2	blue	0.45356403567304	6.57735776340561e-19	0.230017830379867	1.59689753033812e-05	0.649004840431177	1.23799796749322e-42	0.125860090973459	0.0193577106074894	0.11561035595576	0.0318110412917049	-0.0423919784807008	0.432517304083879	-0.12260530669144	0.0227488148719714	-0.346633229837201	3.55649855945444e-11	-0.0261562118982262	0.62827961662481
CYP3A4	blue	-0.0805306438524825	0.135492907873291	-0.0277046051106732	0.608076485379484	-0.0919331597954391	0.0881948433961642	0.0303117431352185	0.574728502640428	-0.0120858884493985	0.823007186787027	-0.019556763977308	0.717376642311747	-0.00467104874607661	0.931111503554108	0.0067086422820526	0.901191232165189	-0.0208805912708216	0.699145399265182
[truncated: 1,983 more rows]
